# Supplementary material for: Unraveling the transcriptomic effects of leucine supplementation on muscle growth and performance in basketball athletes
Source: PLoS One. 2025 Jan 24;20(1):e0316603. doi: 10.1371/journal.pone.0316603 (PMC11761164; doi:10.1371/journal.pone.0316603)
Supplement: S1 File — (XLSX) [file pone.0316603.s001.xlsx]

## Sheet: Sheet1
282-foot sprint
	control										leucine supplementation
0	16.7	17.7	18.3	15.8	16.9	18.1	18.8	17.4	16.3	17	17.1	16.7	16.5	17.4	18.2	19.1	18.5	17.9	16.6	16.3
28	17	17.2	18.7	15.9	17	17.5	18.2	16.8	15.9	16.9	15.9	15.4	15.3	16.3	16.9	17.7	17.4	16.6	15.4	14.9
free throws
	control										leucine supplementation
0	7	7	7	8	9	8	7	6	10	9	7	8	7	8	8	9	9	8	7	8
28	8	7	8	9	7	7	8	9	9	8	8	9	8	9	10	8	8	9	7	8
three-point field goals	control										leucine supplementation
0	10	10	11	12	9	12	11	11	10	9	9	10	11	10	10	12	11	10	11	10
28	11	12	9	9	10	10	9	10	12	10	13	11	10	9	9	12	13	12	11	11
self-rated practice assessments	control										leucine supplementation
0	6	7	7	6	8	7	8	9	6	7	7	8	7	7	8	6	9	8	7	6
28	7	7	6	8	7	7	6	8	8	9	8	9	8	7	8	8	7	9	7	8
QPCR
	Control				Leucine supplementation
α-tubulin	1	1.05	0.94	1.01	1.45	1.56	1.73	1.55
β-tubulim	0.98	0.99	0.96	1.07	1.63	1.71	1.46	1.44
CK18	0.97	0.91	1.1	1.02	2.21	2.11	1.79	1.84
CK8	0.89	0.96	1.07	1.08	2.44	1.95	2.21	2.13
Vimentin	0.87	0.93	1.17	1.03	1.36	1.44	1.52	1.39
Cofilin	0.96	0.94	0.95	1.15	1.41	1.35	1.37	1.29
Gelsolin	1.04	1.03	0.92	1.01	1.79	1.56	1.65	1.47
Profilin	1.11	0.86	0.98	1.05	1.64	1.75	1.46	1.39
MAP1	0.87	0.93	1.11	1.09	1.56	1.53	1.77	1.81
MAP2	0.95	1	1.02	1.03	1.23	1.22	1.33	1.34
MAP4	1.14	1.11	0.94	0.81	1.78	1.67	1.76	1.55
E-cadherin	1.1	0.96	0.87	1.07	2.11	2.31	2.09	1.87
N-cadherin	1.02	1.04	0.95	0.99	1.93	1.8	2.01	2.79

## Sheet: Sheet2
GeneID	Post_S14	Post_S7	Post_S5	Post_S12	Post_S1	Post_S3	Pre_S4	Pre_S6	Pre_S8	Pre_S14	Pre_S9	Pre_S10
ENSG00000223972	0	0	0	0	0	0	0	0	0	1	0	0
ENSG00000227232	12	6	12	10	0	8	10	7	5	10	6	4
ENSG00000278267	0	0	1	0	1	0	5	0	1	2	1	6
ENSG00000243485	0	0	0	0	0	0	0	0	0	0	0	0
ENSG00000274890	0	0	0	0	0	0	0	0	0	0	0	0
ENSG00000237613	0	0	0	0	0	0	0	0	0	0	0	0
ENSG00000268020	0	0	0	0	0	0	0	0	0	0	0	0
ENSG00000240361	0	0	0	0	0	0	0	0	0	0	0	0
ENSG00000186092	0	0	0	0	0	0	0	0	0	0	0	0
ENSG00000238009	3	0	0	0	0	1	1	1	0	0	0	1
ENSG00000239945	0	0	0	0	0	0	0	0	0	0	0	0
ENSG00000233750	0	0	0	0	0	0	0	0	0	0	0	0
ENSG00000268903	0	0	0	0	0	0	1	0	0	0	0	0
ENSG00000269981	0	0	0	0	0	2	0	0	0	1	0	0
ENSG00000239906	0	0	0	0	0	0	0	0	0	0	0	0
ENSG00000241860	0	1	1	0	0	0	1	0	0	0	0	0
ENSG00000222623	0	0	0	0	0	0	0	0	0	0	0	0
ENSG00000241599	0	0	0	0	0	0	0	0	0	0	0	0
ENSG00000279928	0	0	0	0	0	1	1	0	1	0	0	0
ENSG00000279457	28	15	26	24	6	15	24	13	31	19	14	38
ENSG00000273874	0	0	0	0	0	0	0	0	0	0	0	0
ENSG00000275135	0	0	0	0	0	0	0	0	0	0	0	0
ENSG00000228463	5	3	0	2	2	4	1	6	5	5	7	2
ENSG00000241670	0	0	0	0	0	0	0	0	0	0	0	0
ENSG00000236679	0	1	0	1	0	0	1	0	1	2	0	0
ENSG00000236743	0	0	0	0	0	0	0	0	0	0	0	0
ENSG00000236601	0	0	0	0	0	0	0	0	0	0	0	0
ENSG00000237094	0	0	0	3	0	0	1	2	2	0	2	0
ENSG00000269732	0	0	0	0	0	0	0	0	0	0	0	0
ENSG00000278566	0	0	0	0	0	0	0	0	0	0	0	0
ENSG00000224813	0	0	0	0	0	0	0	0	0	0	0	0
ENSG00000233653	0	0	0	0	0	0	0	0	0	0	0	0
ENSG00000250575	0	0	0	0	0	0	0	0	0	0	0	0
ENSG00000278757	0	0	0	0	0	0	0	0	0	0	0	0
ENSG00000230021	0	2	1	3	1	0	0	1	0	0	1	0
ENSG00000235146	0	0	0	0	0	0	0	0	0	0	0	0
ENSG00000225972	0	0	0	1	0	1	4	3	2	1	1	2
ENSG00000225630	56	26	284	69	49	47	236	91	103	168	102	211
ENSG00000276171	0	0	0	0	0	0	1	0	0	0	0	1
ENSG00000237973	700	254	896	1401	306	177	1119	578	718	2053	755	2560
ENSG00000278791	0	0	0	1	0	0	0	0	0	0	3	0
ENSG00000229344	54	35	50	211	16	23	172	36	42	77	30	65
ENSG00000240409	1	0	1	0	0	0	3	4	1	0	1	3
ENSG00000248527	692	381	896	691	246	383	1713	722	971	1705	721	1341
ENSG00000198744	41	10	49	36	20	21	492	29	52	74	42	75
ENSG00000268663	0	0	0	0	0	0	0	0	0	0	0	0
ENSG00000273547	0	0	0	0	0	0	0	0	0	0	0	0
ENSG00000229376	0	0	0	0	0	0	0	0	0	0	0	0
ENSG00000228327	5	8	14	10	0	7	16	7	3	5	2	14
ENSG00000223181	0	0	0	0	0	0	1	0	0	0	0	0
ENSG00000229905	0	0	0	0	0	0	0	0	0	0	0	0
ENSG00000237491	2	9	4	4	0	2	6	7	9	7	5	9
ENSG00000230092	3	1	3	3	0	2	3	2	1	0	1	1
ENSG00000177757	0	0	0	1	0	0	1	2	0	0	0	0
ENSG00000228794	197	184	245	355	78	71	378	196	323	161	244	340
ENSG00000225880	5	4	6	5	3	3	12	5	6	7	7	6
ENSG00000230368	0	0	0	0	0	0	0	0	0	0	0	0
ENSG00000234711	0	0	0	1	0	0	0	0	0	0	0	0
ENSG00000283040	0	0	0	0	0	0	0	0	0	0	0	0
ENSG00000272438	0	0	0	0	0	0	0	0	0	0	0	0
ENSG00000230699	0	0	0	0	0	0	0	2	0	0	0	0
ENSG00000241180	0	0	0	0	0	0	0	0	0	0	0	0
ENSG00000223764	2	0	2	4	0	5	1	0	0	0	0	0
ENSG00000187634	3	0	6	2	1	8	0	0	0	1	0	2
ENSG00000188976	530	255	462	309	89	265	426	253	322	362	275	381
ENSG00000187961	12	16	12	16	4	14	13	4	9	15	5	19
ENSG00000277294	0	0	0	0	0	0	0	0	0	0	0	0
ENSG00000187583	1	4	0	0	0	1	1	2	5	1	0	0
ENSG00000187642	985	941	1340	1259	436	611	2478	2322	3347	2475	1347	2592
ENSG00000272512	6	0	5	4	1	1	2	2	6	7	6	7
ENSG00000188290	4	2	14	6	2	2	6	5	3	9	1	12
ENSG00000187608	46	28	28	25	10	94	10	10	16	19	13	17
ENSG00000231702	0	0	0	0	0	0	0	0	0	0	0	0
ENSG00000224969	0	0	0	0	0	0	0	0	0	0	0	0
ENSG00000188157	91	86	129	159	40	157	58	47	61	65	48	125
ENSG00000242590	0	0	0	0	0	0	0	0	0	0	0	0
ENSG00000217801	0	0	0	0	0	0	0	0	0	0	0	0
ENSG00000273443	0	0	0	0	0	0	0	0	0	0	0	0
ENSG00000237330	0	0	0	0	0	0	0	0	0	0	0	0
ENSG00000131591	19	12	27	25	6	13	19	11	22	24	13	16
ENSG00000223823	0	0	0	0	0	1	0	0	0	0	0	0
ENSG00000207730	0	0	0	0	0	0	0	0	0	0	0	0
ENSG00000207607	0	0	0	0	0	0	0	0	0	0	0	0
ENSG00000198976	0	0	0	0	0	0	0	0	0	0	0	0
ENSG00000272141	0	0	0	0	0	0	0	0	0	0	0	0
ENSG00000205231	0	0	0	8	0	0	2	3	1	3	0	0
ENSG00000162571	1	2	2	4	0	1	3	0	0	1	2	1
ENSG00000186891	1	1	2	1	0	7	0	1	1	0	0	0
ENSG00000186827	6	2	13	5	1	19	4	3	4	6	5	4
ENSG00000078808	757	372	655	468	119	339	441	304	324	411	267	412
ENSG00000176022	73	36	83	49	17	41	54	39	38	36	38	56
ENSG00000184163	4	0	3	2	0	2	4	0	3	1	1	7
ENSG00000260179	3	1	1	5	1	1	1	0	2	0	1	3
ENSG00000160087	115	66	128	85	32	81	147	93	107	111	68	111
ENSG00000230415	5	3	5	4	1	1	7	4	4	6	6	5
ENSG00000162572	23	16	16	31	4	16	27	18	26	22	17	26
ENSG00000131584	211	248	275	320	73	180	330	199	272	259	210	314
ENSG00000278073	0	0	0	0	0	0	0	0	0	0	0	0
ENSG00000169972	26	17	34	19	6	19	22	15	8	20	11	30
ENSG00000127054	496	298	444	420	119	252	530	299	436	395	325	503
ENSG00000274153	0	0	0	0	0	0	0	0	0	0	0	0
ENSG00000240731	5	1	3	11	1	7	18	1	9	7	7	16
ENSG00000224051	191	139	289	292	144	132	443	156	346	348	210	367
ENSG00000169962	1	0	0	1	0	0	3	2	2	0	2	2
ENSG00000107404	1169	577	1273	1111	380	651	2068	979	1347	1568	801	1570
ENSG00000275884	0	0	0	0	0	0	0	0	0	0	0	0
ENSG00000162576	130	105	149	114	54	112	49	59	50	60	41	86
ENSG00000175756	806	310	611	524	183	330	874	444	725	555	389	724
ENSG00000223663	0	0	0	0	0	0	0	0	0	0	0	0
ENSG00000221978	334	279	327	375	82	212	392	221	308	284	296	408
ENSG00000224870	67	27	48	50	14	29	42	27	28	38	18	50
ENSG00000242485	484	223	339	313	103	207	373	180	269	270	171	305
ENSG00000264293	0	0	0	0	0	0	0	0	0	0	0	0
ENSG00000272455	6	8	6	5	1	4	5	1	4	6	2	2
ENSG00000235098	14	11	16	10	7	10	10	4	3	22	6	17
ENSG00000225905	0	2	0	0	0	0	0	0	0	1	1	1
ENSG00000205116	0	0	0	0	0	0	0	0	0	0	0	0
ENSG00000225285	0	3	1	2	0	4	3	1	2	0	0	6
ENSG00000179403	73	45	61	73	29	99	26	32	26	22	26	42
ENSG00000215915	4	2	7	3	2	5	2	2	3	4	3	6
ENSG00000160072	50	35	46	82	11	49	82	44	58	63	46	79
ENSG00000197785	144	68	161	107	40	113	146	83	118	96	66	124
ENSG00000205090	0	1	2	4	0	5	1	5	3	4	1	5
ENSG00000160075	835	409	724	679	190	384	643	413	507	608	315	548
ENSG00000215014	2	0	0	0	0	2	0	1	0	1	0	1
ENSG00000279244	0	0	0	0	0	0	0	0	0	0	0	0
ENSG00000274481	0	0	0	0	0	0	0	0	0	0	0	0
ENSG00000280747	0	0	0	0	0	0	0	0	0	0	0	0
ENSG00000228594	7	1	2	3	0	3	0	1	0	0	2	1
ENSG00000272106	23	23	62	32	21	20	101	59	61	55	43	55
ENSG00000197530	295	271	616	386	139	236	1042	560	799	752	443	884
ENSG00000189409	0	0	0	0	0	1	1	0	0	0	0	1
ENSG00000248333	269	197	291	216	54	114	314	128	190	229	166	240
ENSG00000272004	0	0	1	0	0	0	0	0	0	0	2	0
ENSG00000189339	143	164	177	202	48	120	241	178	226	153	207	208
ENSG00000269737	0	0	0	0	0	0	0	0	0	0	0	0
ENSG00000269227	0	0	0	0	0	0	0	0	0	0	0	0
ENSG00000215914	0	0	0	0	0	0	0	0	0	0	0	0
ENSG00000008128	2	8	5	5	2	12	16	7	10	7	3	18
ENSG00000268575	11	4	4	11	4	13	21	11	10	18	12	17
ENSG00000227775	1	0	1	0	0	2	0	0	0	0	0	0
ENSG00000215790	34	13	16	11	14	11	31	20	21	22	27	32
ENSG00000008130	148	104	130	133	27	94	142	78	87	66	79	124
ENSG00000078369	403	240	356	368	109	246	241	166	199	207	186	217
ENSG00000231050	8	8	5	14	9	5	6	6	3	4	4	13
ENSG00000169885	41	3	39	8	5	12	68	52	347	296	77	141
ENSG00000178821	243	90	298	295	135	106	1083	558	781	836	412	855
ENSG00000142609	0	0	0	0	0	0	0	1	1	0	0	0
ENSG00000233542	0	0	0	0	0	0	0	0	0	0	0	0
ENSG00000187730	4	0	3	1	0	1	0	0	1	0	0	2
ENSG00000226969	0	0	0	0	0	0	0	0	0	0	0	0
ENSG00000067606	1	0	3	1	0	5	0	1	0	1	2	5
ENSG00000271806	0	0	0	0	0	0	0	0	0	0	0	0
ENSG00000182873	7	4	3	3	0	3	4	3	5	3	1	0
ENSG00000162585	109	49	86	73	21	65	87	46	71	66	25	70
ENSG00000234396	0	0	1	1	0	1	1	0	1	0	0	1
ENSG00000277082	0	0	0	0	0	0	0	0	0	0	0	0
ENSG00000157933	178	164	314	245	116	278	393	190	279	306	161	312
ENSG00000116151	29	30	36	29	13	16	43	25	30	31	20	53
ENSG00000272161	0	0	0	0	0	0	1	0	2	0	1	1
ENSG00000269896	7	4	5	6	2	3	7	3	9	10	3	11
ENSG00000272420	0	1	0	0	0	0	0	0	0	0	0	0
ENSG00000157916	229	118	244	222	73	135	237	155	149	199	134	208
ENSG00000157911	134	75	159	120	42	70	128	103	101	91	55	91
ENSG00000149527	6	2	3	9	4	7	3	0	1	1	0	1
ENSG00000224387	0	0	0	0	0	0	0	0	0	0	0	0
ENSG00000229393	0	0	0	0	0	0	0	0	0	0	0	0
ENSG00000157881	195	105	137	204	65	122	313	157	272	210	143	301
ENSG00000197921	0	0	1	0	1	0	1	0	0	2	1	2
ENSG00000272449	1	0	0	0	0	0	1	0	0	0	0	0
ENSG00000238164	10	8	8	16	5	21	7	7	9	7	7	9
ENSG00000157873	139	76	107	140	27	118	79	61	72	85	56	107
ENSG00000225931	0	0	2	3	0	0	0	0	3	2	1	0
ENSG00000228037	2	0	1	1	0	0	1	0	0	0	0	4
ENSG00000157870	40	31	21	19	5	19	9	7	7	5	3	9
ENSG00000142606	2	2	1	1	0	2	0	1	2	1	0	0
ENSG00000237058	0	0	0	0	0	0	0	0	0	0	0	0
ENSG00000215912	12	7	9	11	5	3	13	2	8	10	6	9
ENSG00000233234	0	0	0	0	0	0	0	0	0	0	0	0
ENSG00000231630	0	0	0	0	0	0	0	0	0	0	0	0
ENSG00000169717	0	0	0	0	0	0	0	0	0	0	0	0
ENSG00000177133	1	0	6	4	0	0	1	2	3	0	2	3
ENSG00000142611	8	4	14	20	0	11	9	13	3	16	6	15
ENSG00000226286	0	0	0	0	0	0	0	0	0	0	0	0
ENSG00000279839	0	0	0	0	0	1	2	1	0	0	0	0
ENSG00000272235	0	0	0	0	0	0	0	0	0	0	0	0
ENSG00000130762	5	13	6	7	2	4	12	13	19	11	7	8
ENSG00000272088	0	0	0	0	0	0	0	0	0	0	0	0
ENSG00000162591	79	48	71	101	21	58	80	62	68	75	39	74
ENSG00000207776	0	0	0	0	0	0	0	0	0	0	0	0
ENSG00000238260	2	0	0	1	0	1	1	0	4	4	0	1
ENSG00000158109	282	163	240	250	75	145	259	167	177	152	163	206
ENSG00000116213	52	51	61	56	17	43	45	34	27	45	34	51
ENSG00000078900	0	2	3	2	1	0	0	0	0	0	0	0
ENSG00000227589	0	1	0	0	0	0	0	0	0	0	0	0
ENSG00000235131	0	0	0	1	0	0	0	0	0	0	0	0
ENSG00000227372	217	118	183	164	40	78	190	161	149	156	119	191
ENSG00000276189	0	0	0	0	0	0	0	0	0	0	0	0
ENSG00000162592	4	2	0	0	1	1	1	3	0	3	0	1
ENSG00000235169	1	2	1	1	0	1	3	0	2	1	1	1
ENSG00000130764	698	354	649	440	161	361	835	451	637	676	422	662
ENSG00000266075	0	0	0	0	1	0	0	0	0	1	0	0
ENSG00000272153	0	0	0	0	0	0	0	1	0	0	0	0
ENSG00000116198	157	100	185	147	68	116	212	114	165	104	128	184
ENSG00000169598	21	16	10	12	3	14	10	16	10	6	11	16
ENSG00000198912	60	49	57	61	23	33	56	37	42	41	39	45
ENSG00000236423	7	9	15	15	6	6	11	0	4	6	7	1
ENSG00000233304	0	0	1	0	0	0	0	1	0	0	0	0
ENSG00000226374	0	0	0	0	0	0	0	0	0	0	0	0
ENSG00000229280	0	0	0	0	0	0	0	0	0	0	0	0
ENSG00000235054	0	0	0	0	0	0	0	0	0	0	0	0
ENSG00000227169	0	0	0	0	0	0	0	0	0	0	0	0
ENSG00000232596	0	0	0	0	0	0	0	0	0	0	0	0
ENSG00000196581	1	2	1	2	1	0	5	6	5	17	3	10
ENSG00000277731	0	0	0	0	0	0	0	0	0	0	0	0
ENSG00000231510	0	0	0	0	0	0	0	0	0	0	0	0
ENSG00000260972	0	0	0	0	0	0	0	0	0	0	0	0
ENSG00000264341	0	0	0	0	0	0	0	0	0	0	0	0
ENSG00000236948	0	0	0	0	0	0	0	0	0	0	0	0
ENSG00000216045	0	0	0	0	0	0	0	0	0	0	0	0
ENSG00000264101	1	0	1	0	0	0	0	0	0	0	0	0
ENSG00000131697	54	37	77	39	9	39	43	30	22	27	22	34
ENSG00000266687	0	0	0	0	0	0	0	0	0	0	0	0
ENSG00000069424	112	76	64	53	16	130	14	30	21	23	13	21
ENSG00000116254	3	1	7	2	1	3	2	2	0	2	0	1
ENSG00000116251	499	205	349	303	105	196	507	260	342	339	252	329
ENSG00000226944	0	0	2	2	0	0	0	1	1	0	0	0
ENSG00000158286	29	16	25	23	12	25	29	11	27	24	26	79
ENSG00000116237	1546	550	1523	440	276	386	365	157	187	222	134	244
ENSG00000225077	0	1	0	0	0	0	1	0	0	0	0	0
ENSG00000173673	0	0	0	0	0	0	0	0	0	0	0	0
ENSG00000158292	7	6	8	10	4	25	5	5	10	3	9	10
ENSG00000097021	8	10	17	12	5	19	3	3	6	5	5	6
ENSG00000271746	0	0	0	0	0	0	0	1	0	0	2	1
ENSG00000069812	0	0	1	0	0	0	0	0	0	0	0	0
ENSG00000187017	0	0	0	0	0	0	0	0	0	0	0	0
ENSG00000265392	0	0	0	0	0	0	0	0	0	0	0	0
ENSG00000231868	0	0	0	0	0	0	0	0	0	0	0	0
ENSG00000215788	21	11	14	18	3	23	20	13	28	16	15	42
ENSG00000171680	53	57	74	99	9	62	67	51	60	78	90	118
ENSG00000162408	94	65	127	123	47	57	125	70	91	102	103	125
ENSG00000253022	0	0	0	0	0	0	0	0	0	0	0	0
ENSG00000229519	0	0	0	0	0	0	0	0	0	0	0	0
ENSG00000173662	0	1	1	1	1	0	0	2	0	0	0	1
ENSG00000204859	38	38	55	54	14	41	47	31	51	59	44	62
ENSG00000162413	655	704	1038	805	263	829	1640	711	1029	1109	893	1651
ENSG00000116273	62	42	44	49	16	34	74	24	48	31	42	59
ENSG00000041988	89	37	79	80	28	37	72	58	48	57	51	67
ENSG00000007923	329	201	301	438	124	179	403	231	317	256	263	370
ENSG00000228750	0	0	0	0	0	0	0	0	0	0	0	0
ENSG00000237436	0	0	0	3	0	0	2	0	0	2	1	0
ENSG00000171735	78	45	47	89	22	40	140	96	174	115	122	115
ENSG00000227950	0	0	0	0	0	0	0	0	0	0	0	0
ENSG00000237365	0	0	0	0	0	0	0	0	0	0	0	0
ENSG00000207056	0	0	0	0	0	0	0	0	0	0	0	1
ENSG00000280801	1	0	0	0	0	1	0	0	1	0	0	2
ENSG00000237402	0	0	4	1	0	0	0	1	1	0	3	0
ENSG00000237728	0	0	0	0	0	0	0	0	0	0	0	0
ENSG00000225126	0	0	0	0	0	0	0	0	0	0	0	0
ENSG00000270171	0	0	0	0	0	0	0	0	0	0	0	0
ENSG00000270035	0	0	0	0	0	0	0	1	0	0	1	0
ENSG00000269978	0	0	0	0	0	0	0	0	0	0	0	0
ENSG00000049245	211	96	182	133	59	104	135	82	77	102	110	125
ENSG00000269925	2	2	1	1	0	0	4	1	4	2	1	3
ENSG00000049246	394	239	414	443	139	196	794	393	481	539	444	302
ENSG00000236266	0	0	1	0	0	1	0	2	0	1	0	0
ENSG00000049247	0	0	1	0	0	0	0	0	0	0	0	0
ENSG00000049249	0	1	1	3	0	2	0	0	0	0	1	0
ENSG00000270330	0	0	0	0	0	0	0	0	0	0	0	0
ENSG00000116288	845	393	633	659	186	331	610	365	417	406	395	630
ENSG00000200344	0	0	0	0	0	0	0	0	0	0	0	0
ENSG00000116285	21	14	42	34	13	27	30	13	19	23	10	20
ENSG00000238290	3	1	0	1	0	0	4	0	0	0	0	2
ENSG00000232848	0	0	0	0	0	0	0	0	0	0	0	0
ENSG00000229305	0	0	0	0	0	0	0	0	0	0	0	0
ENSG00000227634	0	0	0	0	0	0	0	0	0	0	0	0
ENSG00000200975	0	0	0	1	0	0	0	0	0	0	0	0
ENSG00000233645	0	0	0	0	0	0	0	0	0	0	0	0
ENSG00000251977	0	0	0	0	0	0	0	0	0	0	0	0
ENSG00000162426	11	11	29	11	0	6	7	14	7	7	10	6
ENSG00000252254	0	0	0	0	0	0	0	0	0	0	0	0
ENSG00000142599	943	766	1210	1003	304	721	1563	925	1306	1845	1024	1433
ENSG00000232912	1	1	1	0	1	0	2	0	1	1	3	1
ENSG00000221083	0	0	0	1	0	0	1	2	0	0	0	0
ENSG00000270282	0	0	0	0	0	0	0	0	0	0	0	0
ENSG00000280851	0	0	0	1	0	0	2	0	0	0	1	0
ENSG00000234619	0	0	0	0	0	0	0	0	0	0	0	0
ENSG00000224315	2	6	3	4	2	3	3	4	0	3	2	10
ENSG00000222511	0	0	0	0	0	0	0	0	0	0	0	0
ENSG00000226545	0	0	0	0	0	0	0	0	0	0	0	0
ENSG00000228423	4	4	2	7	0	2	5	3	5	0	2	5
ENSG00000229716	0	0	0	0	0	0	0	0	0	0	0	0
ENSG00000074800	1050	1000	1161	1158	417	913	322	199	259	163	235	292
ENSG00000280816	0	0	0	0	0	0	0	0	0	0	0	0
ENSG00000274258	0	0	0	0	0	0	0	0	0	0	0	0
ENSG00000236269	0	1	2	2	1	1	0	2	2	2	0	2
ENSG00000230679	0	0	0	1	0	0	0	2	2	0	1	0
ENSG00000201725	0	0	0	0	0	0	0	0	0	0	0	0
ENSG00000238249	0	0	0	1	0	0	1	0	0	0	0	0
ENSG00000232208	0	1	3	1	0	1	5	1	2	2	2	1
ENSG00000232663	0	0	0	0	0	0	0	0	0	0	0	0
ENSG00000131686	0	0	0	0	0	0	0	0	0	0	0	0
ENSG00000265141	0	0	0	0	0	0	0	0	1	0	0	0
ENSG00000197241	0	0	0	0	0	0	0	0	0	0	0	0
ENSG00000142583	605	402	865	332	109	408	388	295	244	176	198	290
ENSG00000252404	0	0	0	0	0	0	0	0	0	0	0	0
ENSG00000281506	0	0	0	0	0	0	0	0	0	0	0	0
ENSG00000180758	271	168	293	397	167	139	771	384	461	378	407	478
ENSG00000228526	22	7	15	13	0	5	4	8	5	6	2	4
ENSG00000207865	0	0	0	0	0	0	0	0	0	0	0	0
ENSG00000234546	3	0	1	0	0	0	0	1	1	0	0	0
ENSG00000281937	0	0	0	7	0	1	0	1	0	2	0	1
ENSG00000049239	784	615	1082	866	274	838	1839	982	1111	908	818	1466
ENSG00000171621	61	41	66	74	18	67	145	65	51	31	65	74
ENSG00000252956	0	0	0	0	0	0	0	0	0	0	0	0
ENSG00000235263	0	1	0	2	0	0	0	2	3	2	0	1
ENSG00000171612	4	6	16	30	3	6	35	14	9	0	12	14
ENSG00000231181	4	0	2	5	1	0	8	3	2	3	3	5
ENSG00000188807	245	146	211	262	97	133	503	271	392	360	253	404
ENSG00000171608	79	60	45	35	9	79	11	19	19	25	17	30
ENSG00000179840	0	0	0	1	0	0	0	0	0	0	0	0
ENSG00000233268	0	0	0	0	0	0	0	0	0	0	0	0
ENSG00000231789	0	0	1	1	0	0	1	0	0	0	0	2
ENSG00000171603	452	317	366	436	102	233	310	201	332	384	255	378
ENSG00000271264	0	0	0	0	0	0	2	0	0	0	0	0
ENSG00000280113	0	0	0	0	0	1	0	0	0	0	0	1
ENSG00000178585	156	79	88	142	39	49	230	193	171	100	108	168
ENSG00000223989	0	0	0	0	0	0	0	0	0	0	0	0
ENSG00000162441	55	29	72	62	21	25	65	24	44	49	37	47
ENSG00000228150	0	0	1	0	0	0	5	2	0	0	1	0
ENSG00000173614	81	50	78	143	52	35	125	100	113	63	97	122
ENSG00000202415	9	1	5	5	2	2	11	11	12	6	6	14
ENSG00000265521	0	0	1	1	0	1	3	0	0	0	1	1
ENSG00000241326	0	0	0	0	0	0	0	0	0	0	0	0
ENSG00000162444	17	2	3	7	6	7	4	0	7	3	4	5
ENSG00000130939	783	510	850	591	200	388	692	412	420	583	442	582
ENSG00000224340	0	0	0	0	0	0	0	0	0	0	0	0
ENSG00000233623	4	2	7	4	0	4	8	4	5	0	3	5
ENSG00000201746	0	0	0	0	0	0	0	0	0	0	0	1
ENSG00000054523	7223	2791	5456	5169	1992	2571	5879	4083	3152	5415	3234	4070
ENSG00000264881	0	0	0	1	0	0	1	0	5	0	1	0
ENSG00000199562	2	1	2	0	0	1	4	1	0	0	0	1
ENSG00000264501	0	0	0	0	0	0	0	0	0	0	0	0
ENSG00000142657	127	97	116	123	45	86	72	59	49	47	49	79
ENSG00000271989	0	0	0	0	0	0	0	0	0	0	0	0
ENSG00000251503	0	0	0	0	0	0	0	0	0	0	0	0
ENSG00000175279	2	0	0	0	0	0	1	1	0	0	0	0
ENSG00000241563	0	0	1	0	0	0	0	1	0	0	0	0
ENSG00000160049	144	61	126	118	28	68	150	60	92	136	80	115
ENSG00000203469	0	0	0	0	0	0	0	0	0	0	0	0
ENSG00000142655	111	60	98	90	28	71	133	80	103	125	72	107
ENSG00000243267	0	0	1	0	0	1	0	0	0	1	1	0
ENSG00000130940	651	368	621	726	222	348	811	583	790	818	553	890
ENSG00000272078	2	1	2	2	0	1	8	5	4	1	1	1
ENSG00000225158	0	0	0	0	0	0	0	0	0	0	0	0
ENSG00000175262	110	136	105	209	41	79	166	86	276	100	188	139
ENSG00000215785	0	0	0	0	0	0	0	0	1	0	0	0
ENSG00000264181	0	0	0	0	0	0	0	0	0	0	0	0
ENSG00000281322	0	0	0	0	0	0	0	0	0	0	0	0
ENSG00000120948	142	71	133	144	51	69	185	126	140	153	136	203
ENSG00000277726	0	0	0	0	0	0	0	0	0	0	0	0
ENSG00000009724	0	0	0	0	0	0	0	0	0	0	1	0
ENSG00000271895	1	0	4	0	1	0	4	4	6	6	6	4
ENSG00000116649	405	149	287	246	72	214	261	156	205	242	121	240
ENSG00000171824	200	140	193	183	46	94	206	116	140	182	158	189
ENSG00000226849	3	1	2	0	1	2	0	0	0	2	2	4
ENSG00000281350	0	0	0	0	0	0	0	0	0	0	0	0
ENSG00000230337	0	0	1	0	0	0	2	1	0	0	0	1
ENSG00000198793	1018	547	859	975	332	437	878	523	684	756	580	885
ENSG00000225602	0	0	0	0	0	0	0	0	1	0	0	0
ENSG00000253086	0	0	0	0	0	0	0	0	0	0	0	0
ENSG00000171819	0	0	1	0	0	0	0	1	0	3	2	0
ENSG00000207451	0	0	0	0	0	0	0	0	0	0	0	0
ENSG00000238173	0	0	0	0	0	0	0	0	0	0	0	0
ENSG00000120942	84	35	62	83	23	35	108	73	83	75	59	74
ENSG00000238199	1	0	0	0	0	0	0	0	0	1	0	1
ENSG00000224338	0	0	0	0	0	0	0	0	0	0	0	0
ENSG00000204624	0	0	2	3	0	0	1	0	1	0	0	0
ENSG00000235643	0	0	0	0	0	0	0	0	0	0	0	0
ENSG00000116661	0	4	5	1	0	6	2	0	1	2	2	1
ENSG00000132879	33	32	30	35	18	29	45	26	44	41	28	33
ENSG00000116663	26	20	24	32	5	16	42	23	27	25	22	45
ENSG00000116670	165	75	107	84	35	67	65	44	61	42	42	63
ENSG00000162490	0	0	0	0	0	2	0	0	0	0	1	0
ENSG00000177674	124	57	84	62	15	60	29	12	27	23	28	31
ENSG00000215910	22	1	19	74	10	35	35	32	32	38	6	41
ENSG00000177553	0	0	0	0	0	0	0	0	0	0	0	0
ENSG00000177000	446	306	259	329	100	262	339	249	339	291	278	364
ENSG00000011021	147	111	161	134	25	91	139	96	120	95	113	135
ENSG00000242349	2	0	1	0	0	0	0	3	4	0	0	2
ENSG00000276470	0	0	0	0	0	0	0	0	0	0	0	0
ENSG00000278852	0	0	0	0	0	0	0	0	0	0	0	0
ENSG00000175206	5	0	1	0	0	1	0	0	0	0	0	0
ENSG00000275915	0	0	0	0	0	0	0	0	0	0	0	0
ENSG00000120937	0	0	0	0	0	0	0	0	0	0	0	0
ENSG00000224904	6	6	11	8	2	4	9	2	3	11	3	12
ENSG00000199347	46	13	45	39	19	63	48	31	14	51	25	8
ENSG00000201801	3	0	0	0	0	0	11	1	2	0	0	0
ENSG00000116685	153	97	162	185	73	106	271	153	189	191	145	202
ENSG00000083444	438	413	345	492	205	267	264	203	258	296	225	264
ENSG00000116688	3130	1685	2248	2815	850	1068	3499	2304	3732	2855	2287	3445
ENSG00000270914	0	0	0	0	0	0	0	0	0	0	0	0
ENSG00000116691	181	85	120	101	21	54	157	79	147	140	61	100
ENSG00000202461	0	0	0	0	0	0	0	0	0	0	0	0
ENSG00000276869	0	0	0	0	0	0	0	0	0	0	0	0
ENSG00000243539	0	0	0	0	0	0	0	0	0	0	0	0
ENSG00000120949	14	4	8	7	1	6	1	4	10	15	4	8
ENSG00000281342	0	0	0	0	0	0	0	0	0	0	0	0
ENSG00000201135	0	0	0	0	0	0	0	0	0	0	0	0
ENSG00000227875	0	0	0	0	0	0	0	0	0	0	0	0
ENSG00000275459	0	0	0	0	0	0	0	0	0	0	0	0
ENSG00000028137	179	120	135	118	45	178	70	83	99	79	81	97
ENSG00000263676	1	0	1	0	0	1	0	0	0	0	0	1
ENSG00000225196	0	0	0	0	0	0	0	0	0	0	0	0
ENSG00000252969	0	0	0	0	0	0	0	0	0	0	0	0
ENSG00000048707	1318	930	1901	1377	460	726	1841	1066	1293	1462	1155	1705
ENSG00000280999	1	0	0	0	0	0	0	1	0	0	0	4
ENSG00000239149	0	0	0	1	0	0	0	2	1	2	0	1
ENSG00000229484	1	0	0	0	0	1	0	0	0	0	1	0
ENSG00000162496	139	69	137	121	40	49	277	113	240	261	145	280
ENSG00000221340	1	0	0	0	0	0	0	0	0	0	1	0
ENSG00000276830	0	0	1	0	0	1	0	0	0	0	3	0
ENSG00000272482	0	3	4	2	0	0	4	1	1	2	2	3
ENSG00000204518	0	0	0	0	0	0	0	0	0	0	0	0
ENSG00000226166	0	0	0	0	0	0	0	0	0	0	0	0
ENSG00000188984	0	0	0	0	0	0	0	0	0	0	0	0
ENSG00000157330	3	2	6	0	0	1	1	8	0	1	15	4
ENSG00000116726	0	0	0	0	0	0	0	0	0	0	0	0
ENSG00000116721	0	0	0	0	0	0	0	0	0	0	0	0
ENSG00000228338	0	0	0	0	0	0	0	0	0	0	0	0
ENSG00000239810	0	0	0	0	0	0	0	0	0	0	0	0
ENSG00000231103	0	0	0	0	0	0	0	0	0	0	0	0
ENSG00000179172	8	4	4	9	1	3	4	1	7	5	3	6
ENSG00000120952	0	0	0	0	0	0	0	0	0	0	0	0
ENSG00000243073	0	0	0	0	0	0	0	0	0	0	0	0
ENSG00000187545	0	0	0	0	0	0	0	0	0	0	0	0
ENSG00000204510	0	0	0	0	0	0	0	0	0	0	0	0
ENSG00000207434	0	0	0	0	0	0	0	0	0	0	0	0
ENSG00000234064	0	0	0	0	0	0	0	0	0	0	0	0
ENSG00000232423	0	0	0	0	0	0	0	0	0	0	0	0
ENSG00000274178	0	0	0	0	0	0	0	0	0	0	0	0
ENSG00000274764	0	0	0	0	0	0	0	0	0	0	0	0
ENSG00000280267	0	0	0	0	0	0	0	0	0	0	0	0
ENSG00000229571	0	0	0	0	0	0	0	0	0	0	0	0
ENSG00000277058	0	0	0	0	0	0	0	0	0	0	0	0
ENSG00000277862	0	0	0	0	0	0	0	0	0	0	0	0
ENSG00000236179	0	0	0	0	0	0	0	0	0	0	0	0
ENSG00000275774	0	0	0	0	0	0	0	1	0	0	0	0
ENSG00000229978	0	0	0	0	0	0	0	0	0	0	0	0
ENSG00000233336	0	0	0	0	0	0	0	0	0	0	0	0
ENSG00000179412	0	0	0	0	0	0	0	0	0	0	0	0
ENSG00000204505	0	0	0	0	0	0	0	0	0	0	0	0
ENSG00000279169	0	0	0	0	0	0	0	0	0	0	0	0
ENSG00000279804	0	0	0	0	0	0	0	0	0	0	0	0
ENSG00000250894	0	0	0	0	0	0	0	0	0	0	0	0
ENSG00000270601	0	0	0	0	0	0	0	0	0	0	0	0
ENSG00000231219	0	0	0	0	0	0	0	0	0	0	0	0
ENSG00000207511	0	0	0	0	0	0	0	0	0	0	0	0
ENSG00000182330	0	0	0	0	0	0	0	0	0	0	0	0
ENSG00000204501	0	0	0	0	0	0	0	0	0	0	0	0
ENSG00000237700	0	0	0	0	0	0	0	0	0	0	0	0
ENSG00000228229	0	0	0	0	0	0	0	0	0	0	0	0
ENSG00000204481	0	0	0	0	0	0	0	0	0	0	0	0
ENSG00000204480	0	0	0	0	0	0	0	0	0	0	0	0
ENSG00000204479	0	0	0	0	0	0	0	0	0	0	0	0
ENSG00000204478	0	0	0	0	0	0	0	0	0	0	0	0
ENSG00000162494	134	40	123	92	21	11	108	39	79	83	38	69
ENSG00000259961	1	1	2	3	0	0	1	0	4	6	2	5
ENSG00000215909	0	0	0	0	0	0	0	0	0	0	0	0
ENSG00000162493	126	65	66	112	39	36	110	61	76	66	51	126
ENSG00000222952	0	0	0	0	0	0	0	0	0	0	0	0
ENSG00000266358	0	0	0	0	0	0	0	0	0	0	0	0
ENSG00000237445	0	0	0	0	0	0	0	0	0	0	0	0
ENSG00000253085	0	0	0	0	0	0	0	0	0	0	0	2
ENSG00000116731	619	359	565	585	140	266	735	331	378	568	353	586
ENSG00000252151	0	0	0	0	0	0	0	0	0	0	0	0
ENSG00000231606	0	0	1	0	0	0	0	0	0	0	0	0
ENSG00000234593	0	0	0	0	0	0	0	0	0	0	0	0
ENSG00000189337	31	22	25	27	9	4	23	19	29	14	11	8
ENSG00000280763	0	0	0	0	0	0	0	0	0	0	0	0
ENSG00000235829	0	0	0	0	0	0	0	0	0	0	0	1
ENSG00000175147	5	0	3	1	0	1	2	1	1	1	1	0
ENSG00000171729	11	3	6	6	1	13	5	5	7	3	2	2
ENSG00000204464	0	0	0	0	0	0	0	0	0	0	0	0
ENSG00000215720	0	0	0	0	0	0	0	0	0	0	0	0
ENSG00000278480	0	0	0	0	0	0	0	0	0	0	0	0
ENSG00000142621	3	13	5	0	4	11	0	3	0	0	0	0
ENSG00000233485	0	0	0	0	0	0	0	1	2	0	0	0
ENSG00000236045	0	0	0	0	0	0	0	0	0	0	0	0
ENSG00000228140	0	0	0	1	0	0	0	0	0	0	2	0
ENSG00000142634	69	42	91	44	10	102	13	14	31	25	13	34
ENSG00000162438	0	0	0	0	0	0	1	0	0	0	0	0
ENSG00000142615	0	0	0	0	0	0	0	0	0	0	0	0
ENSG00000215704	0	0	0	0	0	0	0	0	0	0	0	0
ENSG00000132906	95	55	80	76	18	35	81	57	46	55	50	55
ENSG00000116138	124	69	142	100	53	59	116	59	94	71	69	91
ENSG00000251866	0	0	0	0	0	0	0	0	0	0	0	0
ENSG00000272510	3	1	0	2	1	0	5	1	2	2	0	2
ENSG00000116771	103	80	129	128	35	42	389	159	277	194	128	312
ENSG00000237301	1	0	2	5	1	0	7	1	2	8	3	8
ENSG00000235084	168	43	184	87	57	99	174	104	144	187	57	180
ENSG00000252417	0	0	0	0	0	0	0	0	0	0	0	0
ENSG00000236500	0	0	0	0	0	0	0	0	0	0	0	0
ENSG00000197312	346	232	455	452	184	264	805	312	412	572	459	773
ENSG00000215695	0	0	0	0	0	0	0	0	0	0	0	0
ENSG00000271742	0	0	0	0	0	0	0	0	0	0	0	0
ENSG00000116786	2271	1284	1934	1436	341	1022	1705	804	1046	1338	880	1156
ENSG00000264048	0	0	0	0	0	0	0	0	0	0	0	0
ENSG00000237938	3	2	0	3	0	1	1	1	6	0	2	1
ENSG00000162461	560	376	593	792	159	312	620	129	918	665	282	385
ENSG00000224459	0	0	0	0	0	0	0	0	0	0	0	0
ENSG00000162460	0	0	0	0	0	0	0	0	2	0	0	0
ENSG00000162458	94	46	27	39	12	27	16	19	11	8	15	6
ENSG00000280788	0	0	0	0	0	0	0	0	0	0	0	0
ENSG00000224321	0	0	1	0	0	0	0	0	0	0	0	0
ENSG00000233954	682	311	344	497	150	194	461	252	394	385	272	389
ENSG00000178715	211	45	80	96	32	60	97	53	121	72	66	94
ENSG00000179743	60	31	39	37	18	38	79	43	87	81	66	96
ENSG00000065526	952	700	1129	965	293	679	1312	601	827	1088	544	1063
ENSG00000270620	0	0	0	0	0	0	0	0	0	0	0	0
ENSG00000116809	162	110	214	127	47	106	223	107	175	188	102	165
ENSG00000234607	0	0	0	0	0	0	0	0	0	0	0	0
ENSG00000231353	0	0	0	0	0	0	0	0	0	0	0	0
ENSG00000275503	0	0	0	0	0	0	0	0	0	0	0	0
ENSG00000224966	0	0	0	0	0	0	0	0	0	0	0	0
ENSG00000183888	0	0	1	0	0	0	0	0	0	0	0	0
ENSG00000233078	0	0	0	0	0	0	0	0	0	0	0	0
ENSG00000173641	20183	3686	5924	8868	1841	4676	4388	3550	3877	3986	2923	4969
ENSG00000186510	8	2	4	7	2	7	6	2	7	2	4	6
ENSG00000232456	0	0	0	0	0	0	0	0	0	0	0	0
ENSG00000184908	0	1	0	0	0	0	0	0	0	1	0	0
ENSG00000185519	0	0	0	0	0	0	0	0	0	0	0	0
ENSG00000142627	41	22	37	46	14	28	32	40	40	37	26	44
ENSG00000227959	0	2	0	0	0	2	3	3	2	0	1	3
ENSG00000224621	0	0	0	0	0	0	1	0	0	0	0	0
ENSG00000234166	0	0	0	0	0	0	0	0	0	0	0	0
ENSG00000142632	5	10	7	9	0	6	6	3	4	2	6	5
ENSG00000237276	2	1	2	3	0	1	0	0	4	0	0	2
ENSG00000132881	19	9	8	11	2	12	1	2	6	7	1	11
ENSG00000233929	41	45	87	69	13	53	353	118	149	90	167	234
ENSG00000037637	187	160	280	196	73	124	248	159	178	193	150	215
ENSG00000055070	804	431	773	630	213	436	752	521	479	603	441	582
ENSG00000226457	47	30	51	42	6	18	30	20	28	48	21	33
ENSG00000187144	2	0	0	0	0	0	3	2	0	0	0	2
ENSG00000281598	0	0	0	0	0	0	0	0	0	0	0	0
ENSG00000157191	142	85	94	80	21	91	38	35	47	47	49	53
ENSG00000226029	1	2	6	9	3	8	5	2	10	5	2	0
ENSG00000080947	51	31	49	56	22	28	40	29	66	60	26	80
ENSG00000206652	3	3	4	2	1	2	3	2	2	2	1	0
ENSG00000261135	0	0	0	1	0	0	0	0	0	0	0	0
ENSG00000224174	0	0	0	1	0	1	1	0	0	1	0	0
ENSG00000233421	0	0	0	2	0	1	1	0	1	0	0	1
ENSG00000277344	0	0	0	0	0	0	0	0	0	0	0	0
ENSG00000268991	0	0	0	0	0	0	0	0	0	0	0	0
ENSG00000225710	1	1	4	0	0	0	0	0	1	0	0	0
ENSG00000266584	0	0	0	0	0	0	0	0	0	0	0	0
ENSG00000219481	305	184	243	162	44	139	134	73	93	120	60	117
ENSG00000271732	0	0	0	0	0	0	1	0	0	0	0	0
ENSG00000215908	271	148	249	168	41	170	221	194	262	236	62	285
ENSG00000186301	3	5	0	3	2	6	9	4	7	2	0	5
ENSG00000282143	0	0	0	0	0	0	2	0	0	0	0	0
ENSG00000207513	0	0	0	1	0	0	0	0	0	2	0	0
ENSG00000237847	0	0	0	0	0	0	0	0	0	0	0	0
ENSG00000280114	95	46	86	103	16	25	106	38	60	160	72	87
ENSG00000264742	0	0	0	0	0	0	0	0	0	0	0	0
ENSG00000236698	114	24	83	48	23	55	63	31	34	45	34	61
ENSG00000268869	0	1	0	2	0	1	0	0	0	0	0	0
ENSG00000279151	0	0	0	0	0	0	0	0	0	0	0	0
ENSG00000279132	0	0	0	0	0	0	0	0	0	0	0	0
ENSG00000282740	0	0	0	0	0	0	0	0	0	0	0	0
ENSG00000058453	146	93	214	125	50	125	214	126	190	267	96	278
ENSG00000227684	0	0	1	0	0	2	4	0	0	5	0	1
ENSG00000207389	0	0	0	0	1	0	0	0	0	0	0	0
ENSG00000186715	3	1	3	2	2	4	9	1	3	1	1	1
ENSG00000223643	0	0	0	0	0	0	0	0	0	0	0	0
ENSG00000230239	0	0	0	0	0	0	1	0	0	0	0	0
ENSG00000263811	0	0	0	0	0	0	0	0	0	0	0	0
ENSG00000228549	5	0	0	1	2	0	1	0	0	0	0	0
ENSG00000277234	0	0	0	0	0	0	0	0	0	0	0	0
ENSG00000238142	13	5	10	3	4	10	5	2	3	7	6	9
ENSG00000235241	0	0	0	0	0	1	1	0	0	0	0	0
ENSG00000207005	2	0	0	0	0	0	3	0	0	1	3	0
ENSG00000272426	0	0	0	0	0	0	0	1	2	0	0	0
ENSG00000117122	5	3	4	1	0	2	2	4	5	1	0	0
ENSG00000226526	0	0	0	0	0	0	1	0	0	0	0	0
ENSG00000159363	186	95	208	157	41	121	115	105	104	111	75	97
ENSG00000117118	536	176	356	326	138	192	507	298	490	456	286	542
ENSG00000117115	7398	4607	8432	6351	2066	2421	3600	2580	3752	2559	2532	2689
ENSG00000281330	0	0	0	0	0	0	0	0	0	0	0	0
ENSG00000204362	0	0	0	0	0	0	0	0	0	0	0	0
ENSG00000282843	0	0	0	0	0	0	0	0	0	0	0	0
ENSG00000142623	1	0	0	0	0	0	0	0	0	0	0	0
ENSG00000142619	0	2	0	0	0	0	0	0	0	0	0	0
ENSG00000266634	0	0	0	0	0	0	0	0	0	0	0	0
ENSG00000159339	0	3	0	1	0	0	0	1	3	0	0	0
ENSG00000280226	0	0	0	0	0	0	0	0	0	0	0	0
ENSG00000276747	0	0	0	0	0	0	0	1	2	0	0	0
ENSG00000227751	0	0	0	0	0	0	0	0	0	0	0	0
ENSG00000179051	97	75	101	87	30	114	67	43	41	45	41	62
ENSG00000266727	0	0	0	0	0	0	0	0	0	0	0	0
ENSG00000074964	693	571	884	999	349	462	1026	749	920	787	742	948
ENSG00000236648	0	0	0	0	0	0	0	0	0	0	0	0
ENSG00000278471	0	0	0	0	0	0	0	0	0	0	0	0
ENSG00000117148	0	0	0	0	0	0	0	0	0	0	0	0
ENSG00000261781	0	0	0	0	0	0	0	1	0	0	0	0
ENSG00000117154	0	1	8	1	0	1	1	13	11	0	3	3
ENSG00000280222	0	0	5	0	1	0	2	8	8	3	3	2
ENSG00000230035	0	0	0	0	0	0	0	0	0	0	0	0
ENSG00000225387	0	0	0	0	0	0	0	0	0	0	0	0
ENSG00000179023	0	0	0	0	0	0	0	0	0	0	0	0
ENSG00000235282	0	0	0	0	0	0	0	0	0	0	0	0
ENSG00000225478	0	0	0	0	0	0	0	0	0	0	0	0
ENSG00000009709	66	64	68	84	34	63	47	42	63	54	41	46
ENSG00000179002	0	0	0	0	0	0	0	0	0	0	0	0
ENSG00000255275	0	0	0	0	0	0	0	0	1	0	0	0
ENSG00000159423	177	114	82	245	51	58	284	151	240	173	182	279
ENSG00000265606	0	0	0	0	0	0	0	0	0	0	0	0
ENSG00000221662	0	0	0	0	0	0	0	0	0	0	0	0
ENSG00000169991	14	21	30	28	4	19	20	17	23	17	11	34
ENSG00000272084	16	3	10	12	3	7	6	7	3	6	4	8
ENSG00000127481	2764	2702	3693	2893	873	2103	3233	1881	2167	2356	2025	2873
ENSG00000230424	2	2	2	0	0	5	6	1	6	7	2	4
ENSG00000127463	215	179	200	209	81	103	203	143	180	113	170	206
ENSG00000053372	138	69	56	61	17	41	85	49	71	63	59	70
ENSG00000211454	0	1	5	2	0	1	3	1	1	3	1	3
ENSG00000162482	8	2	3	1	0	2	0	2	3	3	2	5
ENSG00000270728	0	0	0	0	0	0	0	0	0	0	0	0
ENSG00000053371	107	40	80	96	36	47	123	67	87	78	69	79
ENSG00000200403	0	0	0	0	0	0	0	1	0	0	0	0
ENSG00000040487	37	38	47	44	10	31	43	23	10	30	18	33
ENSG00000077549	826	427	675	581	182	468	599	404	476	457	358	492
ENSG00000240490	1	0	0	0	0	0	0	0	0	0	0	1
ENSG00000201609	0	0	0	0	0	0	0	0	0	0	0	0
ENSG00000235185	0	1	0	0	0	0	0	0	0	0	0	0
ENSG00000173436	59	22	43	42	20	20	71	27	52	49	39	50
ENSG00000270136	0	0	0	0	0	0	0	0	0	0	0	0
ENSG00000226396	78	40	46	70	16	25	83	53	48	32	30	43
ENSG00000158747	26	13	29	19	6	14	7	17	19	20	10	21
ENSG00000158748	0	0	0	0	0	1	0	0	0	0	0	2
ENSG00000162542	31	38	29	45	9	24	12	14	26	35	21	29
ENSG00000178828	0	0	0	0	0	0	0	0	0	0	0	0
ENSG00000235434	0	0	0	0	0	0	0	0	0	0	0	0
ENSG00000169914	45	36	42	58	25	26	59	43	58	52	41	56
ENSG00000188784	0	0	0	0	0	0	0	0	0	0	0	0
ENSG00000242688	0	0	0	0	0	0	0	0	0	0	0	0
ENSG00000188257	113	29	104	12	4	15	0	0	3	2	2	2
ENSG00000127472	0	0	0	1	0	2	3	3	5	0	0	0
ENSG00000117215	0	0	0	0	0	0	0	0	0	0	0	0
ENSG00000158786	0	0	0	0	0	0	0	0	0	0	0	0
ENSG00000227066	0	0	0	1	0	0	0	0	0	0	0	0
ENSG00000187980	1	0	0	1	0	1	0	0	0	0	0	0
ENSG00000225986	0	0	0	0	0	0	0	0	0	0	0	0
ENSG00000162543	0	1	3	0	1	0	0	2	2	1	3	1
ENSG00000228105	0	0	0	0	0	0	0	0	0	0	0	0
ENSG00000158816	0	3	2	2	0	0	0	0	0	1	0	2
ENSG00000226664	0	0	0	0	0	0	0	0	0	0	0	0
ENSG00000236963	0	1	1	0	0	0	1	0	0	0	0	1
ENSG00000226487	0	0	0	0	0	0	0	0	0	0	0	0
ENSG00000162545	8	5	6	19	8	4	2	8	10	13	3	8
ENSG00000090432	194	104	153	237	66	67	256	145	230	159	132	146
ENSG00000215520	0	0	0	0	0	0	0	0	0	0	1	0
ENSG00000183114	5	3	28	6	2	6	2	1	9	4	9	6
ENSG00000158825	5	6	2	3	4	1	0	0	0	3	0	1
ENSG00000158828	3698	2411	3584	3868	962	1871	3151	1907	2532	2738	2647	4218
ENSG00000273695	0	0	0	0	0	0	0	0	0	0	0	0
ENSG00000117242	62	57	43	58	13	34	65	36	66	52	38	41
ENSG00000244038	313	183	306	211	62	188	173	110	170	135	114	176
ENSG00000117245	15	10	10	12	3	4	12	8	15	4	6	10
ENSG00000235432	0	0	0	0	0	0	0	0	0	0	0	0
ENSG00000189410	0	0	1	0	0	1	0	0	1	1	0	0
ENSG00000233069	0	0	0	0	0	0	0	0	0	0	0	0
ENSG00000127483	755	516	753	817	219	415	924	475	587	705	592	762
ENSG00000075151	683	546	1021	828	236	424	1201	640	653	747	570	844
ENSG00000251914	0	0	0	0	0	0	0	0	0	0	0	0
ENSG00000221808	0	0	0	5	1	0	0	0	0	0	0	2
ENSG00000233072	0	0	2	1	1	1	5	0	1	0	1	1
ENSG00000236073	0	0	1	0	3	2	0	0	0	0	0	1
ENSG00000235112	0	0	0	0	0	0	0	0	0	0	0	0
ENSG00000117298	201	216	277	294	80	201	167	154	187	183	165	253
ENSG00000236936	0	0	0	0	0	0	0	0	0	0	0	0
ENSG00000231105	1	0	2	0	1	1	1	0	1	0	0	2
ENSG00000236216	10	3	7	5	2	5	4	2	3	2	4	3
ENSG00000228823	0	0	1	0	1	0	0	0	0	0	1	0
ENSG00000236009	0	0	0	0	0	0	0	0	0	0	0	0
ENSG00000227001	0	0	1	0	0	0	1	1	0	0	0	1
ENSG00000187952	0	0	3	1	1	2	4	0	1	0	0	3
ENSG00000186543	2	2	0	1	0	0	0	0	1	0	0	1
ENSG00000142794	69	65	101	78	15	51	51	50	52	32	15	84
ENSG00000176378	0	0	0	0	0	0	0	0	0	0	0	0
ENSG00000162551	9	9	8	12	3	5	9	10	3	4	5	1
ENSG00000233431	0	0	0	0	0	0	0	0	0	0	0	0
ENSG00000221781	0	0	0	0	0	0	0	0	0	0	0	0
ENSG00000076864	0	2	2	3	0	0	1	1	0	6	0	0
ENSG00000090686	128	86	175	159	48	56	165	85	126	155	84	175
ENSG00000281866	0	0	0	0	0	0	0	0	0	0	0	0
ENSG00000231978	0	0	0	0	0	0	0	0	0	0	0	0
ENSG00000187942	3	1	1	2	1	3	2	4	2	0	2	0
ENSG00000142798	1926	2303	3319	4854	1402	2801	2595	2641	2887	2127	2785	3455
ENSG00000232037	0	0	0	0	0	0	0	0	0	0	0	0
ENSG00000219073	0	0	0	0	0	0	0	0	0	0	0	0
ENSG00000273610	0	0	0	0	0	0	0	0	0	0	0	0
ENSG00000201919	0	0	0	0	0	0	0	0	0	0	0	0
ENSG00000142789	0	0	0	0	0	0	0	0	0	0	0	0
ENSG00000278124	0	0	0	0	0	0	0	0	0	0	0	0
ENSG00000201273	0	0	0	0	0	0	0	0	0	0	0	0
ENSG00000228397	0	0	0	1	0	0	0	1	0	0	0	0
ENSG00000218510	28	30	16	33	9	27	13	14	32	21	12	26
ENSG00000070831	324	149	286	186	98	130	216	109	136	157	123	169
ENSG00000230068	0	0	2	0	0	0	0	3	0	0	0	1
ENSG00000271428	0	0	0	0	0	0	0	0	0	0	0	0
ENSG00000271840	4	10	5	8	0	1	6	10	4	1	1	11
ENSG00000162552	34	16	24	27	9	14	16	21	12	30	12	21
ENSG00000266564	0	0	0	0	0	0	0	0	0	0	0	0
ENSG00000234397	0	0	0	0	0	0	0	0	0	0	0	0
ENSG00000279625	0	0	0	0	0	0	0	0	0	0	0	0
ENSG00000184677	290	222	360	349	104	212	312	221	330	276	200	321
ENSG00000237200	0	1	0	0	1	0	1	0	3	1	0	0
ENSG00000070886	2	0	1	0	0	0	0	0	0	4	1	0
ENSG00000276835	0	0	0	0	0	0	0	0	0	0	0	0
ENSG00000173372	178	111	142	77	37	162	9	23	29	27	34	37
ENSG00000159189	237	187	266	101	42	331	18	24	25	28	36	43
ENSG00000173369	168	129	167	57	24	157	9	4	8	13	11	29
ENSG00000133216	12	9	9	7	4	27	3	0	3	2	1	1
ENSG00000265422	0	0	0	0	0	0	0	0	0	0	0	0
ENSG00000216157	0	0	0	0	0	0	0	0	0	0	0	0
ENSG00000225952	0	0	0	0	0	0	0	0	0	0	0	0
ENSG00000264014	0	0	0	0	0	0	0	0	0	0	0	0
ENSG00000215906	0	0	0	1	0	0	0	0	0	0	0	0
ENSG00000227868	0	0	0	0	0	0	0	0	0	0	0	0
ENSG00000004487	206	162	238	228	86	138	285	178	207	205	172	246
ENSG00000240553	0	0	0	0	0	0	0	0	0	0	0	0
ENSG00000263793	0	0	0	0	0	0	0	0	0	0	0	0
ENSG00000266802	0	0	0	0	0	0	0	0	0	0	0	0
ENSG00000169641	123	115	144	154	39	90	60	72	63	87	54	124
ENSG00000229010	0	0	0	0	0	0	0	0	0	0	0	0
ENSG00000206935	0	0	0	0	0	0	0	0	0	0	0	0
ENSG00000252578	0	0	0	0	0	0	0	0	0	0	0	0
ENSG00000179546	0	0	0	0	0	1	0	3	1	0	0	0
ENSG00000215381	0	0	0	0	0	0	0	0	0	0	0	0
ENSG00000261326	10	6	22	23	8	15	20	11	20	12	15	30
ENSG00000125944	394	159	296	241	83	166	249	138	174	227	169	264
ENSG00000125945	77	53	90	101	32	47	53	46	43	73	71	60
ENSG00000249087	12	13	9	13	1	0	14	14	7	4	11	21
ENSG00000201405	0	0	0	0	0	0	0	0	0	0	0	0
ENSG00000271420	4	8	12	13	7	3	8	11	12	14	8	12
ENSG00000204219	2769	1876	2639	2759	767	1058	4329	2446	2992	4050	2812	3375
ENSG00000232482	0	0	0	0	0	1	0	0	0	0	0	0
ENSG00000088280	184	195	310	214	54	78	203	196	118	228	128	244
ENSG00000007968	7	3	10	4	0	15	0	0	0	3	1	2
ENSG00000280791	0	0	0	0	0	0	0	0	0	0	0	0
ENSG00000235052	0	0	0	0	1	0	0	0	0	0	0	0
ENSG00000117318	92	47	52	86	28	69	94	80	80	65	73	95
ENSG00000197880	1	0	0	1	0	0	2	0	0	1	0	0
ENSG00000229239	0	0	0	0	0	0	0	0	0	0	0	0
ENSG00000142676	1988	819	1156	1064	370	714	987	556	739	1162	525	941
ENSG00000011007	940	320	560	539	157	304	593	350	360	478	320	471
ENSG00000236810	7	4	8	4	0	4	6	5	0	2	2	4
ENSG00000057757	260	105	129	159	49	77	197	84	123	136	106	150
ENSG00000011009	178	76	88	108	22	80	70	68	71	54	34	79
ENSG00000117308	32	21	14	21	9	22	8	11	10	18	5	21
ENSG00000117305	247	147	170	218	62	124	209	144	196	121	141	212
ENSG00000179163	84	35	85	58	27	57	35	37	35	33	32	39
ENSG00000188822	0	0	0	0	0	2	0	0	0	1	0	0
ENSG00000229106	1	0	1	2	1	2	4	3	4	2	3	4
ENSG00000232557	0	0	0	0	0	0	0	0	0	0	0	0
ENSG00000264926	0	0	0	0	0	0	0	0	0	0	0	0
ENSG00000230228	0	0	0	0	0	0	0	0	0	0	0	0
ENSG00000189266	60	22	60	47	15	23	47	32	34	44	47	58
ENSG00000188529	119	53	128	112	31	53	145	88	56	81	99	146
ENSG00000215905	0	0	0	0	0	0	0	0	0	0	0	0
ENSG00000225315	0	0	0	0	0	1	2	1	0	0	0	0
ENSG00000142661	11474	2918	6407	8018	1327	2019	3075	2523	3426	4441	2810	3739
ENSG00000230703	0	0	0	0	0	0	0	0	0	0	0	0
ENSG00000142677	3	0	2	0	0	2	1	2	0	0	0	0
ENSG00000185436	107	18	58	37	20	11	64	38	31	69	42	77
ENSG00000230023	1	0	0	0	0	0	0	0	0	0	0	0
ENSG00000221032	0	0	0	0	0	0	0	0	0	0	0	0
ENSG00000266511	0	0	0	0	0	0	0	0	0	0	0	0
ENSG00000232298	0	0	0	1	0	0	1	0	0	0	0	1
ENSG00000158055	0	0	0	0	0	0	2	0	0	0	0	1
ENSG00000001460	2	11	5	6	5	3	5	1	8	1	3	7
ENSG00000001461	79	81	116	136	44	42	70	50	63	48	69	74
ENSG00000117602	23	11	15	16	13	11	13	9	7	15	9	16
ENSG00000264443	0	0	0	0	0	0	0	0	0	0	0	0
ENSG00000184454	0	0	0	0	0	0	0	0	0	3	0	0
ENSG00000227312	0	0	0	0	0	0	0	0	0	0	0	0
ENSG00000239106	0	0	0	0	0	0	0	0	0	0	0	0
ENSG00000133226	453	259	374	412	89	212	479	273	394	433	351	449
ENSG00000169504	163	70	168	94	82	79	50	47	33	68	45	67
ENSG00000238482	0	0	0	0	0	0	0	0	0	0	0	0
ENSG00000020633	13	4	20	6	1	22	2	4	8	7	6	1
ENSG00000278034	0	0	0	0	0	0	0	0	0	0	0	0
ENSG00000229162	0	0	0	0	0	0	0	0	0	0	0	0
ENSG00000261025	0	0	0	0	0	0	0	0	0	0	0	0
ENSG00000264371	0	0	0	0	0	0	0	0	0	0	0	0
ENSG00000233755	0	0	0	0	0	0	0	0	0	0	0	0
ENSG00000233419	0	0	0	0	0	0	0	0	0	0	0	0
ENSG00000231953	0	0	0	0	0	0	0	0	0	0	0	0
ENSG00000117614	128	59	158	86	36	58	177	83	120	118	71	134
ENSG00000117616	115	86	115	100	29	89	109	63	49	103	70	123
ENSG00000272432	0	1	0	0	0	1	0	0	1	4	1	3
ENSG00000261349	2	2	4	2	0	0	1	0	0	0	3	2
ENSG00000187010	0	1	0	1	0	0	2	0	0	0	0	0
ENSG00000224183	8	2	3	5	2	1	6	2	1	6	3	9
ENSG00000259984	0	0	0	0	0	0	0	0	0	0	0	0
ENSG00000183726	85	31	105	62	43	58	76	34	34	53	36	62
ENSG00000188672	4	2	0	2	0	4	8	5	8	1	0	4
ENSG00000238084	19	9	16	16	10	7	32	21	17	12	14	21
ENSG00000204178	177	122	201	153	72	114	302	144	175	193	209	230
ENSG00000157978	223	128	164	158	49	86	207	123	150	146	114	117
ENSG00000225643	0	3	6	6	4	2	5	4	4	2	2	5
ENSG00000117643	70	60	76	76	28	56	55	37	48	73	50	58
ENSG00000233478	0	0	0	0	0	0	0	0	0	0	0	1
ENSG00000162430	889	598	723	462	118	492	321	204	237	251	175	219
ENSG00000255054	0	0	0	0	0	0	0	0	0	0	0	0
ENSG00000228172	0	2	5	0	3	5	6	4	3	0	3	4
ENSG00000117640	582	314	381	446	184	139	693	306	463	486	446	399
ENSG00000272478	0	0	0	0	0	0	0	0	0	0	0	0
ENSG00000127423	1	0	1	0	0	0	0	0	1	0	0	0
ENSG00000236528	0	0	0	0	1	0	0	0	0	0	0	0
ENSG00000182749	28	24	29	24	14	8	19	6	4	9	10	15
ENSG00000207302	0	0	0	0	0	0	0	0	0	0	0	0
ENSG00000117632	163	83	102	82	31	77	36	10	19	22	12	19
ENSG00000229786	0	0	0	0	0	0	0	0	0	0	0	0
ENSG00000223624	0	0	0	0	0	0	0	0	0	0	0	0
ENSG00000264021	0	0	0	0	0	0	0	0	0	0	0	0
ENSG00000266763	0	0	0	0	0	0	0	0	0	0	0	0
ENSG00000158006	81	50	52	106	16	47	43	40	61	43	38	58
ENSG00000207237	0	0	0	0	0	0	0	0	0	0	0	0
ENSG00000252190	0	0	0	0	0	0	0	0	0	0	0	0
ENSG00000252691	0	0	0	0	0	0	0	0	0	0	0	0
ENSG00000158008	20	39	25	171	70	15	96	235	146	117	76	106
ENSG00000158014	50	55	40	21	6	12	1	1	2	7	4	4
ENSG00000158022	1338	1127	2644	1218	304	1542	2088	1315	1221	1093	1239	1562
ENSG00000265320	0	0	0	0	0	0	0	0	0	0	0	0
ENSG00000175087	39	26	48	34	17	17	37	16	40	27	31	52
ENSG00000197245	11	20	12	25	2	12	17	5	14	8	9	3
ENSG00000282872	0	0	0	0	0	0	0	0	0	0	0	0
ENSG00000236782	6	11	17	4	2	6	0	9	4	3	1	0
ENSG00000142684	235	50	123	70	31	47	71	66	45	63	39	65
ENSG00000142675	426	229	333	325	95	149	577	369	450	555	301	465
ENSG00000188782	0	0	1	1	0	0	1	5	1	1	2	3
ENSG00000236155	1	3	3	4	2	0	2	0	3	3	1	5
ENSG00000278572	0	0	0	2	0	0	0	0	0	0	0	0
ENSG00000130695	787	610	942	810	202	360	1138	829	969	774	952	1156
ENSG00000270733	0	0	0	0	0	0	0	0	0	0	0	0
ENSG00000142669	201	112	147	145	48	194	89	89	136	109	131	149
ENSG00000158062	89	51	54	46	13	59	14	6	16	16	13	32
ENSG00000169442	30	5	15	3	1	15	0	1	2	4	2	1
ENSG00000176092	1	1	0	0	0	0	0	0	0	0	0	0
ENSG00000225854	0	0	0	0	0	0	0	0	0	0	0	0
ENSG00000176083	2	1	0	0	0	1	0	0	0	0	0	1
ENSG00000131914	0	0	0	0	0	0	0	0	0	0	0	0
ENSG00000117682	138	58	102	97	20	46	67	55	62	68	45	60
ENSG00000223583	1	0	0	0	0	0	0	0	0	0	0	1
ENSG00000225891	0	1	2	4	0	0	0	0	0	2	0	1
ENSG00000198830	72	33	102	39	11	36	72	27	39	63	44	55
ENSG00000224129	0	0	0	0	0	0	0	0	0	0	0	0
ENSG00000117676	47	31	33	30	9	64	4	7	18	9	9	18
ENSG00000238705	0	0	0	0	0	0	0	0	0	0	0	1
ENSG00000243905	2	1	0	0	0	0	1	0	0	2	0	0
ENSG00000252802	0	0	0	0	0	0	0	0	0	0	0	0
ENSG00000252429	0	0	0	0	0	0	0	0	0	0	0	0
ENSG00000229247	0	0	0	0	0	0	0	0	0	0	0	0
ENSG00000238316	0	0	0	0	0	0	0	0	0	0	0	0
ENSG00000235069	0	0	0	0	0	0	0	0	0	0	0	0
ENSG00000260063	1	1	0	1	1	1	2	0	1	1	0	4
ENSG00000117713	450	359	491	487	129	262	552	300	382	444	267	506
ENSG00000060642	26	15	20	29	11	11	27	8	27	13	18	39
ENSG00000241188	0	0	0	1	0	0	0	0	0	0	0	0
ENSG00000204160	87	75	80	64	23	69	77	43	61	42	35	53
ENSG00000175793	16	1	3	0	0	0	0	0	0	0	0	0
ENSG00000142751	75	40	72	46	12	39	70	27	34	46	34	53
ENSG00000226698	0	0	0	0	0	0	0	0	0	0	0	0
ENSG00000198746	119	63	140	65	23	57	123	55	75	90	53	82
ENSG00000090273	494	184	337	278	88	201	433	208	306	400	208	270
ENSG00000131910	1	0	2	2	1	0	0	2	2	0	0	1
ENSG00000175707	0	0	0	0	0	0	0	0	0	0	0	0
ENSG00000172746	2	0	0	0	0	0	0	0	0	0	1	0
ENSG00000224064	0	0	0	0	0	0	0	0	0	0	0	0
ENSG00000225294	0	0	1	0	0	0	0	0	0	0	0	0
ENSG00000253368	2	3	3	5	0	2	4	4	0	2	1	8
ENSG00000158246	2	5	6	13	2	3	6	2	3	1	7	2
ENSG00000280403	0	0	0	0	0	0	0	0	0	0	0	0
ENSG00000090020	145	75	102	103	30	63	54	67	53	49	53	33
ENSG00000229985	0	0	0	0	0	0	0	0	0	0	0	0
ENSG00000214973	303	123	195	198	69	111	299	195	264	247	140	253
ENSG00000225159	8	7	19	13	6	4	12	1	5	8	5	5
ENSG00000225990	0	0	0	0	0	0	0	0	0	0	0	0
ENSG00000224311	0	0	0	0	0	0	0	0	0	0	0	0
ENSG00000142784	1198	665	991	953	242	549	1198	625	691	902	609	988
ENSG00000252098	0	0	0	0	0	0	0	0	0	0	0	0
ENSG00000243659	0	0	0	0	0	0	1	2	0	0	0	0
ENSG00000186501	155	53	100	117	28	93	115	78	82	86	86	91
ENSG00000206888	0	0	0	0	0	0	0	0	0	0	0	0
ENSG00000241547	2	1	0	0	0	0	1	0	3	2	0	2
ENSG00000281023	0	0	0	0	0	0	0	0	0	0	0	0
ENSG00000142765	3	1	10	5	2	16	2	0	1	5	2	5
ENSG00000142733	113	62	150	114	29	118	106	96	64	81	70	89
ENSG00000142748	2	9	9	8	3	4	1	3	3	1	4	2
ENSG00000174950	0	0	0	0	0	0	0	0	0	0	0	0
ENSG00000231207	0	0	0	0	0	0	0	0	0	0	0	0
ENSG00000181773	0	0	0	1	0	0	0	0	0	0	0	0
ENSG00000158195	321	186	274	264	62	193	175	133	178	203	148	210
ENSG00000241169	0	0	0	0	0	0	0	0	0	0	0	0
ENSG00000237429	4	0	1	3	5	0	2	2	2	4	2	4
ENSG00000126705	604	408	860	823	277	373	1081	681	795	855	518	795
ENSG00000000938	38	25	53	22	6	60	11	8	10	14	10	5
ENSG00000235912	183	60	117	104	29	56	118	70	71	56	65	119
ENSG00000233975	0	0	0	0	0	0	0	0	0	0	0	0
ENSG00000126709	57	40	53	31	12	180	13	12	8	15	10	17
ENSG00000225886	0	0	0	0	0	0	0	0	0	0	0	0
ENSG00000206767	0	0	0	0	0	0	0	0	0	0	0	0
ENSG00000226662	0	0	0	0	0	0	0	0	0	0	0	0
ENSG00000207095	0	0	0	0	0	0	0	0	0	0	0	0
ENSG00000009780	60	24	71	51	21	32	51	39	40	33	45	41
ENSG00000231344	3	0	0	0	0	0	0	1	1	0	2	0
ENSG00000230833	1	0	4	0	0	0	0	3	1	2	2	2
ENSG00000117758	63	42	56	46	31	22	58	28	27	39	29	56
ENSG00000269971	0	0	0	0	0	0	1	0	0	0	2	1
ENSG00000276889	0	0	0	0	0	0	0	0	0	0	0	0
ENSG00000270031	0	0	0	0	0	0	1	0	0	0	0	0
ENSG00000223062	0	0	0	0	0	0	0	0	0	0	0	0
ENSG00000117751	127	57	85	86	18	53	89	46	64	95	52	62
ENSG00000252947	0	0	0	0	1	3	1	0	0	7	0	1
ENSG00000278868	0	0	0	0	0	0	0	0	0	0	0	0
ENSG00000130775	64	45	50	36	8	90	11	11	15	13	27	28
ENSG00000117748	166	58	113	88	21	69	77	76	52	69	51	69
ENSG00000130768	1	0	0	2	0	0	0	0	0	0	0	0
ENSG00000227050	0	1	0	0	0	0	0	0	0	0	0	0
ENSG00000158156	48	32	48	27	18	20	30	24	36	22	21	30
ENSG00000158161	90	46	103	100	39	48	87	58	60	83	58	85
ENSG00000238231	3	3	2	2	1	0	1	0	4	1	1	1
ENSG00000281570	0	0	0	0	0	0	0	0	0	0	0	0
ENSG00000240750	2	2	7	5	1	0	1	2	1	2	1	1
ENSG00000280526	0	0	0	0	0	0	0	0	0	0	0	0
ENSG00000228589	36	19	34	15	10	14	27	19	16	15	17	34
ENSG00000228943	0	0	0	0	0	0	0	0	0	0	0	0
ENSG00000214812	23	1	13	1	2	9	9	6	18	5	10	1
ENSG00000253005	0	0	0	0	0	0	0	0	0	0	0	0
ENSG00000169403	43	32	21	17	14	52	4	4	2	8	4	7
ENSG00000126698	186	61	123	77	26	69	109	65	65	84	62	91
ENSG00000130770	483	284	458	371	169	247	391	221	203	323	235	269
ENSG00000270605	18	29	15	32	2	15	17	16	9	10	11	25
ENSG00000271398	0	0	0	0	0	0	0	0	0	0	0	0
ENSG00000130766	39	36	62	50	21	28	35	21	15	15	23	32
ENSG00000130772	62	41	37	50	11	21	28	8	19	19	26	30
ENSG00000204138	239	106	200	171	60	92	173	118	117	129	105	113
ENSG00000206779	0	0	0	0	0	0	0	0	0	0	0	0
ENSG00000229820	4	1	2	0	1	1	1	2	1	0	1	1
ENSG00000221216	0	0	0	0	0	0	0	1	0	0	0	0
ENSG00000180198	99	54	81	53	21	54	61	14	37	70	38	45
ENSG00000242125	22	13	18	21	9	12	14	9	7	3	7	17
ENSG00000274266	0	0	0	0	0	0	0	0	0	0	0	0
ENSG00000200087	825	382	558	406	289	362	303	180	218	234	192	217
ENSG00000231468	1	1	1	3	0	0	2	0	0	0	0	1
ENSG00000279443	4	1	0	0	0	0	3	0	0	2	0	1
ENSG00000180098	81	41	60	39	11	24	34	24	28	35	26	59
ENSG00000197989	15	11	21	10	3	14	7	8	5	10	5	19
ENSG00000221539	9	4	0	1	0	3	6	6	1	2	1	0
ENSG00000278274	0	0	0	0	0	0	0	0	0	0	0	0
ENSG00000273544	0	0	0	0	0	0	0	0	0	0	0	0
ENSG00000280498	0	0	0	0	0	0	0	0	0	0	0	0
ENSG00000274582	0	0	0	0	0	0	0	0	0	0	0	0
ENSG00000120656	58	37	63	45	18	29	58	21	33	58	31	48
ENSG00000188060	8	8	5	2	0	7	1	2	2	1	1	1
ENSG00000229388	25	3	4	16	4	5	16	4	4	15	3	12
ENSG00000270103	0	0	0	0	0	0	0	0	0	0	0	0
ENSG00000274978	0	0	0	2	0	0	0	0	0	0	0	0
ENSG00000162419	74	36	60	41	20	30	51	24	35	68	42	41
ENSG00000252777	0	2	0	0	0	0	0	0	0	0	0	0
ENSG00000198492	89	50	95	121	43	43	123	65	61	97	62	93
ENSG00000116329	6	3	32	6	4	1	100	68	9	26	11	11
ENSG00000233427	0	0	0	0	0	1	2	2	0	1	0	1
ENSG00000199756	0	0	0	0	0	0	0	0	0	0	0	0
ENSG00000159023	343	215	345	276	77	166	279	195	180	283	207	272
ENSG00000225616	7	3	3	2	0	2	9	0	1	0	1	2
ENSG00000206704	0	0	0	0	0	0	0	0	0	0	0	0
ENSG00000277958	0	1	0	0	1	1	0	0	0	0	1	0
ENSG00000253304	14	7	16	3	4	7	8	3	8	6	5	11
ENSG00000225750	2	3	0	3	0	1	3	3	2	3	1	6
ENSG00000116350	322	184	359	313	80	185	458	231	298	308	256	357
ENSG00000277916	0	0	0	0	0	0	0	0	0	0	0	0
ENSG00000116353	196	95	130	168	59	62	149	111	155	138	98	146
ENSG00000237934	0	0	0	0	0	0	0	0	0	0	0	0
ENSG00000060656	246	155	92	249	52	44	160	50	114	128	105	132
ENSG00000221550	0	0	0	0	0	0	0	0	0	0	0	0
ENSG00000230523	0	0	0	0	0	0	0	0	0	0	0	0
ENSG00000266678	0	0	0	0	0	0	0	0	0	0	0	0
ENSG00000225011	0	0	0	0	0	0	0	0	1	0	0	0
ENSG00000221126	0	0	0	0	0	0	0	0	0	0	0	0
ENSG00000228176	0	0	0	0	0	0	0	0	0	0	0	0
ENSG00000222787	0	0	0	0	0	0	0	0	0	0	0	0
ENSG00000270927	0	0	0	0	0	0	0	0	0	0	0	0
ENSG00000233399	0	0	0	0	0	0	0	0	0	0	0	0
ENSG00000233372	0	0	0	0	0	0	0	0	0	0	0	0
ENSG00000231251	0	0	0	0	0	0	0	0	0	0	0	0
ENSG00000236335	0	0	0	0	0	0	0	0	0	0	0	0
ENSG00000231949	0	0	0	0	0	0	0	0	0	0	0	0
ENSG00000162510	0	0	0	0	0	0	0	0	0	1	1	0
ENSG00000186056	5	3	1	2	0	4	1	1	5	4	0	2
ENSG00000162511	167	141	130	82	28	264	15	14	19	20	25	20
ENSG00000264773	0	0	0	0	0	2	0	0	0	0	0	0
ENSG00000280823	0	0	0	0	0	0	0	0	0	0	0	0
ENSG00000229607	0	0	0	0	0	0	0	0	0	0	0	0
ENSG00000223382	0	0	0	0	0	0	1	0	0	1	0	0
ENSG00000222784	1	0	0	0	0	0	0	0	3	0	0	0
ENSG00000235143	0	0	0	0	0	0	0	0	0	0	0	0
ENSG00000162512	155	175	186	202	63	185	83	109	76	99	91	109
ENSG00000266210	0	0	0	0	0	0	0	0	0	0	0	0
ENSG00000134644	430	268	445	430	183	229	644	309	374	509	385	536
ENSG00000237329	0	0	0	0	0	0	0	0	0	0	0	0
ENSG00000232768	0	0	0	0	0	0	0	0	0	0	0	0
ENSG00000215900	82	44	61	59	13	25	108	47	52	68	60	99
ENSG00000225142	0	0	0	0	0	0	0	0	0	0	0	0
ENSG00000084628	58	41	76	77	26	42	109	70	79	77	51	57
ENSG00000060688	89	25	68	57	18	43	59	41	51	48	50	65
ENSG00000229447	3	0	0	3	0	2	0	2	2	0	1	1
ENSG00000121766	91	41	46	32	19	24	39	37	40	49	33	30
ENSG00000229044	0	0	0	0	0	0	0	0	0	0	1	0
ENSG00000121769	2151	866	1266	1373	261	788	1332	537	917	1124	915	912
ENSG00000168528	421	93	172	179	53	126	122	119	152	230	65	98
ENSG00000215899	0	0	0	0	0	0	0	0	0	0	0	0
ENSG00000206981	0	0	0	0	0	0	0	0	0	0	0	0
ENSG00000260386	0	3	0	1	0	6	1	1	0	0	0	0
ENSG00000265961	0	0	0	0	0	0	0	0	0	0	0	0
ENSG00000223907	1	0	2	0	0	3	0	0	0	0	0	0
ENSG00000260636	0	0	0	0	0	0	0	0	0	0	0	0
ENSG00000229167	0	0	0	0	0	1	0	0	0	0	0	2
ENSG00000142910	183	140	231	211	34	127	192	158	167	181	134	263
ENSG00000121764	6	5	4	1	2	4	6	3	6	5	3	6
ENSG00000162517	100	43	69	76	14	69	88	39	52	63	38	53
ENSG00000235790	3	1	1	0	0	1	0	2	0	0	0	0
ENSG00000264078	0	0	0	0	0	1	0	0	0	0	0	0
ENSG00000084636	184	201	213	219	81	195	61	48	51	89	77	102
ENSG00000121753	12	7	7	21	4	7	2	0	4	5	2	2
ENSG00000266580	0	0	0	0	0	0	0	0	0	0	0	0
ENSG00000254545	0	0	0	0	0	0	0	0	0	0	0	0
ENSG00000134668	2	2	2	1	2	0	0	0	0	0	0	0
ENSG00000203620	0	0	0	0	0	0	0	0	0	0	0	0
ENSG00000269967	1	1	0	1	0	0	4	1	0	0	0	2
ENSG00000184007	1268	474	1182	781	320	443	1011	543	484	795	439	675
ENSG00000281319	0	0	0	0	0	0	0	0	0	0	0	0
ENSG00000228634	0	0	0	0	0	0	0	0	0	0	0	0
ENSG00000121774	249	141	177	186	72	127	241	132	173	201	164	191
ENSG00000203325	0	0	0	0	0	0	0	2	0	0	0	0
ENSG00000121775	54	36	46	32	8	25	38	17	26	28	28	38
ENSG00000266203	0	0	0	1	0	0	0	1	2	2	0	0
ENSG00000276493	0	0	0	0	0	0	0	0	0	0	0	0
ENSG00000025800	535	320	543	522	226	276	652	434	463	463	421	496
ENSG00000250135	0	0	0	0	0	0	0	0	0	0	0	0
ENSG00000084652	363	326	444	348	110	289	362	237	293	256	243	314
ENSG00000160050	290	240	461	253	158	172	433	370	416	259	273	240
ENSG00000224066	3	5	2	3	6	6	4	8	6	7	4	3
ENSG00000160051	15	11	9	15	0	8	9	2	6	10	3	9
ENSG00000222046	0	0	0	0	0	0	0	1	0	0	1	0
ENSG00000160055	43	35	46	45	7	33	35	24	22	20	29	42
ENSG00000084623	911	429	629	577	185	349	448	244	295	435	281	372
ENSG00000220785	33	25	48	57	12	47	48	38	36	45	36	51
ENSG00000183615	19	16	6	5	1	13	1	3	1	1	4	1
ENSG00000182866	17	8	4	7	3	18	1	1	7	2	1	2
ENSG00000277617	0	0	0	0	0	0	0	0	0	0	0	0
ENSG00000252450	0	0	0	0	0	0	0	0	0	0	0	0
ENSG00000116478	68	36	60	63	13	59	58	28	53	34	37	51
ENSG00000175130	66	33	46	57	11	41	21	29	23	34	36	25
ENSG00000233775	1	0	0	0	0	0	0	0	0	1	2	1
ENSG00000162526	8	11	3	9	4	3	10	6	9	3	7	8
ENSG00000225828	13	17	29	14	5	18	25	32	15	54	20	38
ENSG00000160058	400	293	415	347	96	217	412	262	309	308	231	336
ENSG00000224333	0	0	0	0	0	0	0	0	0	0	0	0
ENSG00000270850	0	0	0	0	0	0	0	0	0	0	0	0
ENSG00000229259	0	0	0	0	0	0	0	0	0	0	0	0
ENSG00000263529	0	0	0	0	0	0	0	0	0	0	0	0
ENSG00000254553	0	0	0	0	0	0	0	0	0	0	0	0
ENSG00000273274	0	0	0	0	0	0	0	0	0	0	0	0
ENSG00000160062	9	3	4	3	1	2	14	8	7	6	7	6
ENSG00000176261	27	19	24	23	10	12	35	10	20	18	5	26
ENSG00000200591	0	0	0	0	0	0	0	0	0	0	0	0
ENSG00000162521	157	74	162	128	60	71	158	105	112	122	109	123
ENSG00000162520	784	668	1185	1020	284	542	1012	613	638	722	670	685
ENSG00000224409	0	1	0	0	0	0	0	0	0	0	0	0
ENSG00000162522	43	47	68	48	21	50	41	11	37	31	28	31
ENSG00000134684	384	193	323	217	70	171	201	127	158	132	124	186
ENSG00000116497	53	44	53	54	15	22	51	32	32	40	27	58
ENSG00000160097	609	367	912	544	124	556	2414	542	1176	796	1048	1599
ENSG00000121905	0	1	1	0	0	0	0	0	0	0	0	0
ENSG00000121900	8	7	10	9	7	4	7	2	0	3	9	11
ENSG00000116514	84	71	101	76	16	78	78	59	61	57	50	72
ENSG00000278966	0	0	0	0	0	0	0	0	0	0	0	0
ENSG00000217644	0	0	0	0	0	0	0	0	0	0	0	0
ENSG00000239670	0	0	0	0	0	0	0	0	0	0	0	0
ENSG00000236065	0	0	0	0	0	0	0	0	0	0	0	0
ENSG00000004455	208	172	154	278	79	74	232	142	135	219	129	214
ENSG00000276645	1	4	6	2	2	1	2	2	0	3	4	4
ENSG00000142920	31	31	22	48	3	40	16	7	4	4	16	20
ENSG00000278997	3	0	2	2	2	1	4	1	1	1	0	0
ENSG00000116525	33	26	30	24	9	27	10	8	22	10	6	12
ENSG00000279179	3	1	1	5	0	0	3	1	3	6	0	1
ENSG00000160094	229	127	170	157	41	92	210	124	190	219	124	172
ENSG00000270115	6	2	1	4	2	3	3	1	6	4	5	6
ENSG00000184389	0	1	1	1	1	1	0	0	0	0	0	0
ENSG00000225313	0	2	0	0	0	0	0	0	0	0	0	0
ENSG00000134686	427	267	343	352	84	278	296	189	282	300	186	311
ENSG00000266239	0	1	1	0	0	0	0	1	0	0	1	1
ENSG00000222112	4	6	3	3	0	1	1	1	1	2	1	3
ENSG00000233246	0	0	0	0	0	0	0	0	0	1	1	0
ENSG00000221225	0	0	0	0	0	0	0	0	0	0	0	0
ENSG00000234512	0	0	0	0	0	0	0	0	0	0	0	0
ENSG00000121903	69	33	47	55	10	23	30	18	38	32	23	40
ENSG00000235907	0	0	0	0	0	0	0	0	0	0	0	0
ENSG00000121904	1	8	13	9	0	4	3	1	5	3	3	4
ENSG00000280715	0	0	0	0	0	0	0	0	0	0	0	0
ENSG00000227000	0	0	0	0	0	0	0	0	0	0	0	0
ENSG00000176256	0	0	0	0	0	0	0	0	0	0	0	0
ENSG00000231163	0	0	0	0	0	0	0	0	0	0	0	0
ENSG00000201148	0	0	0	0	0	0	0	0	0	0	0	0
ENSG00000142698	4	0	1	5	0	0	0	0	0	0	0	0
ENSG00000221053	0	0	0	0	0	0	0	0	0	0	0	0
ENSG00000270241	0	0	0	0	0	0	0	0	0	0	0	0
ENSG00000207941	0	0	0	0	0	0	0	0	0	0	0	0
ENSG00000163866	147	61	123	102	30	61	125	74	63	101	66	106
ENSG00000189280	0	0	0	0	0	0	0	0	0	0	0	0
ENSG00000189433	0	0	0	0	0	0	0	0	0	0	0	0
ENSG00000255811	1	0	1	0	0	0	1	1	0	5	1	1
ENSG00000216162	0	0	0	0	0	0	0	0	0	0	0	0
ENSG00000188910	0	0	0	0	0	0	0	0	0	0	0	1
ENSG00000187513	42	21	45	56	16	25	14	36	30	35	22	33
ENSG00000230163	0	0	0	0	0	0	2	0	0	0	0	1
ENSG00000116544	1	0	1	0	0	2	0	0	0	3	0	0
ENSG00000241014	6	4	8	8	5	5	9	5	6	6	5	6
ENSG00000271741	0	0	0	0	0	0	0	0	0	0	0	0
ENSG00000243749	0	0	0	0	0	0	0	0	0	0	0	0
ENSG00000163867	19	10	14	13	8	9	22	4	11	7	9	19
ENSG00000233940	0	0	0	0	0	0	0	0	0	0	0	0
ENSG00000197056	19	5	13	16	12	5	17	10	11	8	12	18
ENSG00000228348	15	12	15	18	6	4	14	8	12	9	5	7
ENSG00000116560	356	203	512	330	130	312	586	337	367	417	385	514
ENSG00000201868	0	0	1	0	0	0	0	0	0	0	0	0
ENSG00000146463	257	140	232	264	106	107	229	145	166	226	140	190
ENSG00000240374	0	0	0	0	0	0	0	0	0	0	0	0
ENSG00000201542	0	0	0	0	0	0	1	0	0	0	0	0
ENSG00000229994	35	5	15	14	14	8	12	8	6	11	15	13
ENSG00000227409	0	0	0	0	0	0	0	0	0	0	0	0
ENSG00000278702	0	0	0	0	0	0	0	0	0	0	0	0
ENSG00000142687	586	404	519	648	163	273	665	367	475	443	356	579
ENSG00000236274	0	0	0	0	0	0	0	0	0	0	0	0
ENSG00000020129	89	77	109	134	43	69	90	79	66	87	60	74
ENSG00000239636	4	3	0	1	0	4	2	1	3	1	0	0
ENSG00000116819	2	1	2	4	0	0	2	0	5	1	2	3
ENSG00000126067	288	127	201	172	62	139	143	102	98	126	105	129
ENSG00000142686	118	51	70	98	35	56	74	50	44	64	36	67
ENSG00000092853	12	13	20	4	2	15	1	1	0	1	2	0
ENSG00000232335	0	0	0	0	0	0	0	0	0	0	0	0
ENSG00000134698	277	145	277	207	67	116	206	116	107	159	120	188
ENSG00000092847	358	174	357	353	129	201	363	205	162	228	206	272
ENSG00000271164	0	0	0	0	0	0	0	0	0	0	0	0
ENSG00000271914	0	0	0	0	1	0	0	0	0	0	0	0
ENSG00000126070	85	74	120	95	50	49	139	83	81	93	68	95
ENSG00000271554	0	0	0	0	0	0	0	0	0	0	1	0
ENSG00000232862	0	0	0	0	0	0	0	0	0	0	0	0
ENSG00000092850	0	0	0	0	0	0	0	0	0	0	0	0
ENSG00000116863	162	82	126	112	38	75	112	87	100	77	93	89
ENSG00000171812	5	11	14	7	2	26	1	2	1	3	4	4
ENSG00000054116	112	60	105	80	30	55	91	57	84	85	53	88
ENSG00000116871	4024	2736	6526	3007	1014	2529	3126	2024	1726	3005	1386	2190
ENSG00000264592	0	0	0	0	0	0	0	0	0	0	0	0
ENSG00000054118	1137	694	1037	1034	325	532	1343	660	621	940	638	985
ENSG00000231849	0	0	0	0	0	0	0	0	0	0	0	0
ENSG00000278491	0	0	1	0	0	0	1	0	0	0	0	0
ENSG00000214193	13	23	9	47	10	17	14	10	13	20	8	20
ENSG00000142694	19	14	22	9	5	22	6	3	3	5	3	7
ENSG00000116883	5	10	3	19	5	5	8	7	4	11	8	6
ENSG00000196182	1338	748	1525	854	263	676	954	562	433	694	388	712
ENSG00000181817	294	103	285	160	72	91	238	166	180	273	97	197
ENSG00000222821	0	0	0	0	0	0	0	0	0	0	0	0
ENSG00000116885	8	9	12	3	2	4	11	8	7	5	7	6
ENSG00000201448	1	0	0	0	1	0	2	0	3	0	1	0
ENSG00000116898	443	211	335	312	104	182	410	236	314	291	217	348
ENSG00000119535	72	45	45	35	13	52	20	5	17	14	11	9
ENSG00000230214	0	0	0	0	0	0	0	0	0	0	0	0
ENSG00000281218	0	0	0	0	0	0	0	0	0	0	0	0
ENSG00000234481	0	0	0	0	0	0	0	0	0	0	0	0
ENSG00000163873	0	0	2	3	0	0	1	1	0	2	0	0
ENSG00000280570	0	0	0	0	0	0	0	0	0	0	0	0
ENSG00000264698	0	0	0	0	0	0	0	0	0	0	0	0
ENSG00000207328	0	0	0	0	0	0	0	0	0	0	0	0
ENSG00000223944	0	0	0	0	0	0	0	0	0	0	0	0
ENSG00000252368	0	0	0	0	0	0	0	0	0	0	0	0
ENSG00000230451	0	0	0	0	0	0	0	0	0	0	0	0
ENSG00000233621	44	28	17	11	1	6	19	9	12	17	11	15
ENSG00000163874	27	24	22	13	5	21	41	21	11	26	25	40
ENSG00000278228	0	0	0	0	0	0	0	0	0	0	0	0
ENSG00000163875	66	39	93	57	22	41	86	49	53	86	31	80
ENSG00000263675	0	0	0	1	0	0	1	0	2	0	2	1
ENSG00000163877	40	16	31	33	9	21	54	23	22	22	37	31
ENSG00000232273	0	0	0	0	0	0	0	0	0	0	0	0
ENSG00000237749	3	1	3	0	2	1	1	2	1	0	1	0
ENSG00000163879	18	15	13	1	0	2	9	6	4	8	9	5
ENSG00000134697	185	105	212	114	40	90	155	84	72	107	105	111
ENSG00000169218	0	0	0	0	0	0	0	0	0	0	0	0
ENSG00000116922	27	17	32	30	11	17	31	13	25	18	12	32
ENSG00000134690	7	3	7	2	1	4	0	0	0	1	1	1
ENSG00000183317	0	0	0	0	0	0	0	0	0	0	0	0
ENSG00000200421	0	0	0	0	0	0	0	0	0	0	0	0
ENSG00000214141	0	0	0	0	0	0	0	0	0	0	0	0
ENSG00000227416	0	0	0	0	0	0	0	1	0	0	0	0
ENSG00000185090	15	9	20	6	6	7	19	15	10	17	14	11
ENSG00000233728	0	0	1	1	0	0	0	0	0	0	0	1
ENSG00000196449	8	1	10	4	4	2	8	6	6	1	8	9
ENSG00000197982	64	37	70	49	16	40	81	54	62	65	36	84
ENSG00000188786	104	74	119	115	26	80	146	85	67	96	73	110
ENSG00000235673	0	0	0	0	0	0	0	0	0	0	0	0
ENSG00000204084	77	46	85	72	23	59	61	56	46	50	57	116
ENSG00000230955	0	0	0	0	0	0	0	0	0	0	0	0
ENSG00000252448	0	0	0	0	0	0	0	0	0	0	0	0
ENSG00000222282	0	0	0	0	0	0	0	0	0	0	0	0
ENSG00000277168	0	0	0	0	0	0	0	0	0	0	0	0
ENSG00000183431	509	173	201	263	95	128	257	323	174	271	108	175
ENSG00000212541	0	0	0	0	0	0	0	0	0	0	0	0
ENSG00000183386	3706	2049	3686	1970	695	2035	9239	3863	5656	5695	4387	8054
ENSG00000183520	396	119	268	170	85	150	388	161	150	278	188	331
ENSG00000185668	3	0	0	0	0	1	2	0	0	3	0	8
ENSG00000224592	0	0	0	0	0	0	0	0	0	0	0	0
ENSG00000223589	0	0	0	0	0	0	0	0	0	0	0	0
ENSG00000265596	0	0	0	0	0	0	0	0	0	0	0	0
ENSG00000237290	0	0	0	0	0	0	0	0	0	0	0	0
ENSG00000275350	0	0	0	0	0	0	0	0	0	0	0	0
ENSG00000200796	0	0	0	0	0	0	0	0	0	0	0	0
ENSG00000238063	0	0	0	0	0	0	0	0	0	0	0	0
ENSG00000215895	2	4	1	7	2	1	1	1	0	1	1	0
ENSG00000116954	16	9	15	12	5	3	16	12	11	5	4	5
ENSG00000273637	0	0	0	0	0	0	0	0	0	0	0	0
ENSG00000228436	4	1	11	7	0	4	8	2	7	3	1	1
ENSG00000214114	10	6	10	6	2	3	4	2	3	4	3	2
ENSG00000274944	0	0	0	0	0	0	0	0	0	0	0	0
ENSG00000131233	0	0	0	0	0	0	0	0	0	0	0	0
ENSG00000158315	0	0	0	0	0	0	0	0	0	0	0	0
ENSG00000199963	0	0	0	0	0	0	0	0	0	0	0	0
ENSG00000207466	0	0	0	0	0	0	0	0	0	0	0	0
ENSG00000235549	0	0	0	0	0	0	0	0	0	0	0	0
ENSG00000174574	64	35	53	50	29	23	82	31	39	31	32	48
ENSG00000168653	563	226	329	498	133	181	458	271	370	315	248	428
ENSG00000127603	5236	2436	3632	5451	1134	2316	3176	1846	2263	2460	2222	3646
ENSG00000206654	0	0	0	0	0	0	0	0	0	0	0	0
ENSG00000222378	0	0	0	0	0	0	0	0	0	0	0	0
ENSG00000270040	0	0	0	1	0	0	0	0	0	0	0	0
ENSG00000226438	0	0	0	0	0	0	0	0	0	0	0	0
ENSG00000217897	0	0	0	0	0	0	0	0	0	0	0	0
ENSG00000183682	1	0	0	1	0	0	2	0	0	0	0	0
ENSG00000237624	0	0	0	0	2	0	0	0	0	0	0	0
ENSG00000182109	45	17	25	31	9	18	34	28	55	72	29	52
ENSG00000243970	11	2	6	10	2	2	13	6	15	17	7	15
ENSG00000090621	1536	1211	2076	1545	488	841	2997	1358	2101	1958	1630	2262
ENSG00000228060	2	0	0	0	0	0	2	0	1	1	0	0
ENSG00000201457	46	51	47	62	10	46	105	39	51	25	30	33
ENSG00000163909	48	23	28	60	23	48	28	26	27	49	37	64
ENSG00000225903	0	0	0	0	0	0	0	0	0	0	0	0
ENSG00000116981	525	358	461	710	290	154	839	410	402	642	492	480
ENSG00000116983	50	49	25	36	20	9	20	10	4	9	0	1
ENSG00000084072	153	56	123	99	30	54	92	85	86	88	61	88
ENSG00000225333	4	0	3	2	0	1	4	3	1	0	0	0
ENSG00000252413	0	0	0	0	0	0	0	0	0	0	0	0
ENSG00000116985	5	2	4	4	2	6	13	5	13	4	1	3
ENSG00000198754	1	1	0	1	0	0	0	0	0	0	0	1
ENSG00000261798	0	0	0	0	0	0	0	0	0	0	0	0
ENSG00000229213	0	0	0	0	0	0	0	0	0	0	0	0
ENSG00000043514	35	10	41	28	10	23	25	19	14	24	14	30
ENSG00000202222	1	5	1	1	0	0	0	1	0	0	1	0
ENSG00000116990	7	2	7	3	4	4	1	0	1	2	2	1
ENSG00000236546	0	0	0	0	0	0	0	0	0	0	0	0
ENSG00000207356	0	0	0	0	0	0	0	0	0	0	0	0
ENSG00000168389	1	1	1	0	1	4	0	1	0	1	0	0
ENSG00000228477	1	1	1	1	0	0	0	0	0	0	0	0
ENSG00000131236	204	92	169	126	37	158	76	57	75	96	60	80
ENSG00000131238	109	59	117	88	51	62	60	35	39	37	32	41
ENSG00000226745	12	9	13	9	3	1	8	8	5	2	5	6
ENSG00000117000	59	43	82	68	28	39	103	41	56	73	50	98
ENSG00000207508	0	0	0	0	0	0	0	0	0	0	0	0
ENSG00000188800	0	0	0	0	0	0	0	0	0	0	0	1
ENSG00000259943	18	14	16	14	5	6	25	15	12	16	17	17
ENSG00000084073	107	32	66	71	21	29	33	26	28	32	27	40
ENSG00000231296	0	0	0	0	0	0	0	0	0	0	0	0
ENSG00000049089	1	1	1	4	0	4	0	0	0	6	1	2
ENSG00000227311	0	0	0	0	0	0	0	0	0	0	0	1
ENSG00000084070	127	46	96	80	22	85	35	37	34	30	24	23
ENSG00000213172	1	0	1	0	0	0	0	0	0	0	0	0
ENSG00000187801	8	5	1	4	2	0	3	1	0	0	1	4
ENSG00000260920	1	0	0	0	0	0	0	0	0	0	1	0
ENSG00000279667	0	0	0	0	0	0	0	0	0	0	0	0
ENSG00000187815	9	3	8	4	1	1	2	0	2	2	4	3
ENSG00000238287	3	3	1	0	0	0	1	0	1	2	2	0
ENSG00000164002	16	10	13	12	4	7	11	3	11	11	5	10
ENSG00000227278	0	0	0	0	0	0	0	0	0	0	0	0
ENSG00000238186	0	0	0	0	0	0	0	0	0	0	0	0
ENSG00000117010	10	5	12	10	1	8	9	4	13	14	7	2
ENSG00000236505	0	0	0	0	0	0	0	0	0	0	0	0
ENSG00000233910	0	0	0	0	0	0	0	0	0	0	0	0
ENSG00000117016	14	15	16	12	3	16	3	5	5	1	2	3
ENSG00000237899	0	1	0	0	0	0	1	1	4	0	0	0
ENSG00000272145	9	6	12	7	3	2	18	13	7	11	6	14
ENSG00000066136	252	97	200	214	65	121	231	123	230	241	174	206
ENSG00000198974	2	1	4	0	0	0	1	1	3	4	1	0
ENSG00000207962	0	3	3	1	0	0	1	0	2	2	2	0
ENSG00000117013	87	52	82	72	16	59	32	24	81	63	22	33
ENSG00000264582	0	2	0	0	0	1	1	0	0	0	0	1
ENSG00000179862	56	79	70	55	41	44	130	104	140	165	49	88
ENSG00000229528	0	0	0	0	0	0	0	0	0	0	0	0
ENSG00000228940	0	0	0	0	0	0	0	0	0	0	0	0
ENSG00000273910	0	0	0	0	0	0	0	0	0	0	0	0
ENSG00000233118	0	0	0	0	0	0	0	0	0	0	0	0
ENSG00000171793	90	37	68	40	20	34	50	35	40	28	28	46
ENSG00000281712	0	0	0	0	0	0	0	0	0	0	0	0
ENSG00000281207	8	22	7	9	5	8	12	7	9	5	7	12
ENSG00000171790	5	2	6	10	3	5	6	1	8	11	9	9
ENSG00000010803	401	158	263	255	66	130	356	192	213	281	165	290
ENSG00000215893	0	0	0	0	0	0	0	0	0	0	0	0
ENSG00000235358	0	2	0	5	1	0	5	7	0	0	0	2
ENSG00000213987	0	0	0	0	0	0	0	0	0	0	0	0
ENSG00000281479	0	0	0	0	0	0	0	0	0	0	0	0
ENSG00000204060	27	47	36	21	6	21	27	10	7	28	6	12
ENSG00000229901	0	0	1	0	0	0	1	0	2	0	1	1
ENSG00000252563	0	0	0	0	0	0	0	0	0	0	0	0
ENSG00000127129	2	0	0	0	0	1	0	1	0	0	0	0
ENSG00000127124	178	119	111	138	25	138	77	78	100	99	82	82
ENSG00000230881	0	0	0	0	0	0	0	0	0	0	0	0
ENSG00000230638	0	0	0	0	0	0	0	0	0	0	0	0
ENSG00000264896	0	0	0	0	0	0	0	0	0	0	0	0
ENSG00000227538	0	0	0	0	0	0	0	0	0	0	0	0
ENSG00000228776	0	0	0	0	0	0	0	0	0	0	0	0
ENSG00000044012	0	0	0	0	0	0	0	0	0	0	0	0
ENSG00000197273	0	0	0	0	0	0	0	0	0	0	0	0
ENSG00000198815	227	109	275	216	93	89	368	195	219	269	195	258
ENSG00000227527	0	0	0	0	0	1	0	0	0	0	0	0
ENSG00000177181	7	4	23	5	1	2	11	7	4	2	2	8
ENSG00000235002	0	0	0	0	0	0	0	0	0	0	0	0
ENSG00000066185	8	1	3	3	4	1	1	2	3	3	1	4
ENSG00000127125	62	31	50	36	21	22	44	15	17	22	24	41
ENSG00000186409	21	10	9	8	3	4	7	3	7	1	6	13
ENSG00000230116	0	0	0	0	0	0	0	0	0	0	0	0
ENSG00000236876	10	5	6	8	2	12	1	3	5	1	0	3
ENSG00000200254	0	0	0	0	0	0	0	0	0	0	0	0
ENSG00000236180	0	0	0	0	0	0	0	0	0	0	0	0
ENSG00000171960	39	25	30	32	9	15	15	19	18	17	17	23
ENSG00000234917	1	0	0	3	0	0	1	0	0	0	3	2
ENSG00000065978	1532	682	1219	1062	422	691	1548	709	897	1446	695	1270
ENSG00000164007	0	0	0	0	0	0	0	1	0	2	0	0
ENSG00000117385	75	67	70	44	8	58	33	21	23	29	32	37
ENSG00000164008	48	17	62	26	14	22	59	21	16	25	20	32
ENSG00000228452	0	0	0	0	0	0	0	0	0	0	0	0
ENSG00000274386	6	1	0	2	0	1	1	1	1	0	0	0
ENSG00000177868	61	13	25	29	9	16	27	22	17	42	19	15
ENSG00000164010	43	47	51	32	15	19	36	9	10	8	19	22
ENSG00000228192	0	0	1	5	0	1	1	0	2	0	1	2
ENSG00000164011	42	22	34	31	8	22	35	9	33	33	25	35
ENSG00000233708	0	0	0	0	0	2	0	0	0	0	0	0
ENSG00000237090	5	0	7	5	1	2	6	1	4	4	1	6
ENSG00000225099	70	20	58	55	15	34	30	17	30	16	23	35
ENSG00000117394	1	3	7	6	0	7	0	5	1	6	1	4
ENSG00000227533	1	0	0	0	0	1	0	0	1	1	0	0
ENSG00000207256	0	0	0	0	0	0	0	0	0	0	0	0
ENSG00000277513	0	0	0	0	0	0	0	0	0	0	0	0
ENSG00000186973	0	0	0	0	0	0	0	0	0	0	1	0
ENSG00000117395	367	108	158	153	59	93	122	73	95	90	52	75
ENSG00000243710	1	0	0	0	0	0	0	0	0	0	0	1
ENSG00000199240	0	0	0	0	0	0	0	0	0	0	0	0
ENSG00000179178	0	0	0	0	0	0	0	0	0	0	0	0
ENSG00000253313	0	0	0	0	0	0	0	0	0	0	0	0
ENSG00000066056	232	141	175	280	78	172	122	103	145	137	96	259
ENSG00000117400	1	4	0	1	0	2	1	0	1	1	1	3
ENSG00000234694	0	0	0	1	0	1	0	0	0	3	4	2
ENSG00000117399	12	2	20	5	2	9	0	0	0	0	0	0
ENSG00000066322	59	22	40	38	7	34	32	20	24	14	17	29
ENSG00000277622	0	0	0	0	0	0	0	0	0	0	0	0
ENSG00000159479	119	46	87	61	20	48	51	33	47	39	33	44
ENSG00000229431	0	0	1	0	0	0	0	0	0	0	0	0
ENSG00000198198	454	422	458	532	154	371	535	306	423	467	294	530
ENSG00000229372	3	1	3	1	0	2	1	1	3	3	1	2
ENSG00000274975	0	0	0	0	0	0	0	0	0	0	0	0
ENSG00000178922	69	50	60	69	17	37	58	38	36	43	51	56
ENSG00000229348	0	0	1	0	1	0	0	1	2	0	0	1
ENSG00000142949	17	19	44	37	9	21	14	10	8	15	18	40
ENSG00000066135	206	162	248	265	82	143	201	159	154	156	178	189
ENSG00000236200	2	7	14	4	0	26	8	9	12	9	2	11
ENSG00000126091	417	216	285	229	76	114	504	246	283	312	251	355
ENSG00000229444	110	60	153	20	11	69	206	97	137	78	93	148
ENSG00000233674	0	0	0	1	0	0	2	3	4	4	0	1
ENSG00000224751	3	1	1	1	0	1	4	1	6	0	2	2
ENSG00000117407	0	2	2	2	0	1	3	2	4	2	2	3
ENSG00000237950	0	9	7	4	1	7	6	2	3	0	3	6
ENSG00000117408	1343	743	1221	1127	355	583	1337	851	922	986	711	992
ENSG00000132768	438	112	164	192	42	106	137	103	151	101	85	132
ENSG00000117410	185	71	110	119	55	80	113	81	69	73	44	87
ENSG00000117411	366	156	260	237	80	158	253	168	170	202	106	182
ENSG00000159214	8	3	13	11	2	9	3	4	3	4	1	1
ENSG00000196517	14	6	9	9	3	7	4	9	4	6	7	5
ENSG00000230615	2	0	0	0	1	0	0	0	0	1	0	0
ENSG00000227163	0	0	0	0	0	0	0	0	0	0	0	0
ENSG00000271647	0	0	0	0	0	0	0	0	0	0	0	0
ENSG00000281534	0	0	0	0	0	0	0	0	0	0	0	0
ENSG00000239560	0	0	0	0	0	0	0	0	0	0	0	0
ENSG00000171872	1	0	0	0	0	0	0	0	0	0	0	0
ENSG00000233514	28	8	7	14	3	11	16	5	9	10	7	14
ENSG00000283039	0	0	0	0	0	0	0	0	0	0	0	0
ENSG00000226804	0	0	0	0	0	0	0	0	0	0	0	0
ENSG00000200171	0	0	0	0	0	0	0	0	0	0	0	0
ENSG00000238037	0	0	0	0	0	0	0	0	0	0	0	0
ENSG00000227994	0	0	0	0	0	0	0	0	0	0	0	0
ENSG00000271329	0	0	0	0	0	0	0	0	0	0	0	0
ENSG00000178028	218	125	167	244	59	115	246	118	171	211	146	186
ENSG00000117419	138	90	140	127	78	94	164	85	107	132	99	146
ENSG00000233602	2	7	6	1	1	1	7	3	3	5	5	7
ENSG00000252146	0	0	0	0	0	0	1	2	0	0	0	0
ENSG00000199385	0	0	0	0	0	0	0	0	0	0	0	0
ENSG00000187147	581	318	416	444	117	212	461	253	358	388	232	321
ENSG00000263381	0	0	0	0	0	0	0	0	0	0	0	0
ENSG00000126106	16	12	18	24	7	22	14	13	18	11	9	13
ENSG00000198520	0	0	1	4	0	1	0	1	0	1	0	1
ENSG00000199377	0	0	0	0	1	2	0	0	0	0	0	0
ENSG00000200169	1	1	0	0	2	0	1	2	0	0	0	0
ENSG00000142945	8	6	17	7	0	6	2	1	5	0	3	1
ENSG00000225721	1	0	0	0	0	0	0	0	0	0	0	1
ENSG00000142937	1045	412	576	605	271	298	570	269	355	374	314	442
ENSG00000264294	0	0	0	0	0	0	0	0	0	0	0	0
ENSG00000200913	8	2	10	9	0	5	17	6	8	0	4	3
ENSG00000202031	0	2	1	2	0	3	4	2	1	2	2	5
ENSG00000281859	0	0	0	0	0	0	0	0	0	0	0	0
ENSG00000207421	0	0	0	0	0	0	0	0	0	0	0	0
ENSG00000234093	24	4	9	5	1	9	18	13	7	6	7	19
ENSG00000142959	0	0	0	1	0	1	0	0	0	0	0	1
ENSG00000173846	20	20	17	16	7	16	10	26	9	5	17	15
ENSG00000188396	0	0	0	1	1	0	1	2	1	3	0	1
ENSG00000222009	14	23	15	15	4	15	9	12	12	20	11	16
ENSG00000117425	9	16	11	18	2	10	10	27	27	21	9	19
ENSG00000202444	0	0	0	0	0	0	0	0	0	0	0	0
ENSG00000226499	1	2	1	2	0	2	2	0	2	2	2	5
ENSG00000070785	324	174	261	229	103	107	243	159	170	185	153	231
ENSG00000266294	0	1	0	0	0	0	0	0	2	0	0	0
ENSG00000253039	0	0	0	0	0	0	0	0	0	0	0	0
ENSG00000229815	0	0	0	0	0	0	0	0	0	0	0	0
ENSG00000232369	0	0	0	0	0	0	0	0	0	0	0	0
ENSG00000268949	0	0	0	0	0	0	0	0	1	0	0	0
ENSG00000126107	425	210	377	335	106	220	329	167	218	229	168	269
ENSG00000126088	291	146	134	237	59	109	223	113	130	173	133	165
ENSG00000162415	12	7	19	25	3	15	19	12	10	22	12	16
ENSG00000234315	0	0	1	0	0	0	0	0	0	0	0	0
ENSG00000221707	0	0	0	0	0	0	0	0	0	0	0	0
ENSG00000281912	6	4	4	7	1	0	2	1	5	12	4	4
ENSG00000186603	4	1	4	3	2	4	8	2	5	4	3	1
ENSG00000132781	57	36	56	46	10	34	63	50	56	63	36	73
ENSG00000132773	16	7	17	19	1	12	14	17	4	14	14	21
ENSG00000070759	61	31	60	75	15	27	78	32	36	70	51	56
ENSG00000236872	0	0	0	0	0	0	0	0	0	0	0	0
ENSG00000280670	1	13	0	7	0	1	2	1	2	1	0	6
ENSG00000132763	46	54	44	75	17	25	63	42	63	59	43	55
ENSG00000117450	722	360	635	478	203	335	423	212	189	322	263	377
ENSG00000234379	0	0	0	0	0	0	0	0	0	0	0	0
ENSG00000117448	187	97	126	92	36	103	75	60	48	74	46	59
ENSG00000281133	0	0	0	0	0	0	0	0	0	0	0	0
ENSG00000280836	0	0	0	0	0	0	0	0	0	0	0	0
ENSG00000132780	222	156	174	196	44	115	226	109	139	161	128	215
ENSG00000281112	0	0	0	0	0	0	0	0	0	0	0	0
ENSG00000281825	0	0	0	0	0	0	0	0	0	0	0	0
ENSG00000159588	15	6	28	21	2	10	29	17	40	35	15	47
ENSG00000159592	437	292	415	380	133	209	581	289	281	393	366	519
ENSG00000225447	0	5	2	2	0	4	0	4	4	0	3	1
ENSG00000234329	22	8	5	13	3	7	17	8	5	9	13	17
ENSG00000159596	54	21	38	57	17	33	36	20	52	28	27	35
ENSG00000197429	69	75	105	81	29	28	140	87	93	70	75	112
ENSG00000230896	4	1	2	2	2	2	1	5	4	3	1	0
ENSG00000236111	1	1	1	0	0	0	0	0	0	0	0	0
ENSG00000086015	1448	996	1908	1495	473	808	2850	1375	1739	1728	1250	1750
ENSG00000232467	1	0	2	0	0	0	1	0	0	2	0	0
ENSG00000117461	60	40	64	91	21	36	33	44	49	40	55	45
ENSG00000278139	0	0	0	0	0	0	0	0	0	0	0	0
ENSG00000226957	0	0	0	0	0	0	0	0	0	0	0	0
ENSG00000233114	0	0	0	0	0	0	1	0	0	0	0	0
ENSG00000227857	0	0	0	0	0	0	0	0	0	0	0	0
ENSG00000117472	9	2	6	5	1	2	0	1	0	4	0	0
ENSG00000250719	0	0	0	0	0	0	0	0	0	0	0	0
ENSG00000281129	0	0	0	0	0	0	0	0	0	0	0	0
ENSG00000085998	553	356	471	543	128	200	351	247	220	291	234	282
ENSG00000171357	14	4	6	3	3	7	3	2	3	13	3	7
ENSG00000085999	6	7	3	3	2	6	1	0	1	0	0	0
ENSG00000132128	245	165	249	252	73	160	295	136	204	190	162	231
ENSG00000173660	184	89	108	125	97	69	191	93	106	123	92	131
ENSG00000117481	82	43	65	82	16	46	105	55	62	49	57	94
ENSG00000225779	0	0	0	0	0	0	1	0	0	1	0	1
ENSG00000117480	77	64	72	121	21	16	75	56	140	82	76	114
ENSG00000232022	3	3	0	9	2	1	4	10	6	15	7	14
ENSG00000273854	0	0	0	0	0	0	0	0	0	0	0	0
ENSG00000224863	0	0	0	0	0	0	0	0	1	0	0	0
ENSG00000197587	0	0	0	0	0	0	0	0	0	0	0	0
ENSG00000282881	0	0	0	0	0	0	0	0	0	0	0	0
ENSG00000269956	0	0	0	0	0	0	0	0	0	0	0	0
ENSG00000162456	0	0	0	0	0	0	0	0	0	0	0	0
ENSG00000079277	114	82	149	146	44	92	155	73	100	94	94	115
ENSG00000142961	153	117	77	172	44	87	198	143	201	150	112	159
ENSG00000123472	324	211	308	336	159	128	546	236	360	317	289	463
ENSG00000233647	1	0	0	1	0	3	1	1	0	0	0	1
ENSG00000186118	0	0	0	0	0	0	0	0	0	0	0	0
ENSG00000228237	0	0	0	0	0	0	0	0	0	0	0	0
ENSG00000159658	496	313	575	446	177	292	466	265	260	255	245	351
ENSG00000236476	0	0	0	0	0	0	0	0	0	0	0	0
ENSG00000142973	35	32	23	40	17	4	103	83	92	34	58	77
ENSG00000154198	2	0	0	0	0	0	0	0	0	1	1	0
ENSG00000238145	0	0	0	0	0	0	0	1	0	0	2	1
ENSG00000187048	1	0	3	1	0	0	1	1	1	0	0	2
ENSG00000259832	0	0	0	0	0	0	0	0	0	0	0	0
ENSG00000261196	0	0	0	0	0	0	0	0	0	0	0	0
ENSG00000261593	0	0	0	0	0	0	0	0	0	0	0	0
ENSG00000261290	0	0	0	0	0	0	2	0	0	1	0	0
ENSG00000186377	18	12	36	17	4	4	27	19	7	27	16	32
ENSG00000186160	5	1	1	4	1	0	0	5	1	7	7	7
ENSG00000225154	0	0	1	0	1	0	2	0	1	0	0	0
ENSG00000225506	0	0	0	1	0	0	1	0	0	0	1	1
ENSG00000162365	2	0	0	0	0	1	0	2	2	0	0	4
ENSG00000225514	0	0	0	0	0	0	0	0	0	0	0	0
ENSG00000224805	0	0	0	0	1	0	0	1	0	0	0	3
ENSG00000162366	4	0	1	2	3	2	3	0	1	2	0	3
ENSG00000162367	9	19	17	22	3	4	25	20	15	24	14	23
ENSG00000226252	0	0	0	0	0	0	1	0	0	2	0	0
ENSG00000123473	9	4	14	4	5	3	5	3	3	0	1	3
ENSG00000162368	229	90	261	102	83	103	175	102	125	129	81	163
ENSG00000225762	0	0	0	0	0	0	0	0	0	0	0	0
ENSG00000186790	0	0	0	0	0	0	0	0	0	0	0	0
ENSG00000237424	8	5	3	1	0	1	2	0	4	2	0	1
ENSG00000186564	0	0	3	0	1	1	0	1	0	0	0	0
ENSG00000271355	0	0	0	0	0	0	0	0	0	0	0	0
ENSG00000229554	0	0	0	0	0	0	0	0	0	0	0	0
ENSG00000221346	0	0	0	0	0	0	0	0	0	0	0	0
ENSG00000227883	0	0	0	0	0	0	0	0	0	0	0	0
ENSG00000221447	0	0	0	0	0	0	0	0	0	0	0	0
ENSG00000227947	0	0	0	0	0	0	0	0	0	0	0	0
ENSG00000269113	7	9	13	9	5	6	5	7	21	7	9	19
ENSG00000223814	0	0	0	0	0	0	0	0	0	0	0	0
ENSG00000225028	0	0	0	0	0	0	0	0	0	0	0	0
ENSG00000226133	0	0	0	0	0	0	0	1	0	0	0	0
ENSG00000231413	0	0	0	0	0	0	0	0	0	0	0	0
ENSG00000237180	0	0	0	0	0	0	0	0	0	0	0	0
ENSG00000242267	0	0	0	0	0	1	0	0	0	2	1	0
ENSG00000279096	0	0	0	0	0	0	0	0	0	0	0	0
ENSG00000223720	0	0	0	0	0	0	0	0	0	0	0	0
ENSG00000117834	0	0	0	0	0	0	0	0	0	0	0	0
ENSG00000272491	1	2	3	3	2	0	5	4	0	1	1	7
ENSG00000279214	0	0	0	0	0	0	0	0	0	0	0	0
ENSG00000132122	16	13	30	15	6	9	27	12	7	12	12	16
ENSG00000224986	2	0	4	4	1	1	3	3	0	3	2	3
ENSG00000206700	0	0	0	0	0	0	0	0	0	0	0	0
ENSG00000235105	51	11	41	25	25	12	59	19	43	22	27	56
ENSG00000223175	0	0	0	0	0	0	0	0	0	0	0	0
ENSG00000232514	0	0	0	0	0	0	0	0	0	0	0	0
ENSG00000186094	0	0	0	1	0	0	0	0	0	0	0	0
ENSG00000162373	21	7	8	17	2	4	17	9	23	9	16	12
ENSG00000229846	0	0	0	0	0	0	0	0	0	0	0	0
ENSG00000230114	0	0	0	0	0	0	0	0	0	0	0	0
ENSG00000225623	0	0	0	0	0	0	0	0	0	0	0	0
ENSG00000237478	0	0	0	0	0	0	0	0	0	0	0	0
ENSG00000215887	0	0	0	0	0	0	0	0	0	0	0	0
ENSG00000221746	0	0	0	0	0	0	0	0	0	0	0	0
ENSG00000279324	0	0	0	0	0	0	0	0	0	0	0	0
ENSG00000233595	0	0	0	0	0	0	0	0	0	0	0	0
ENSG00000162374	0	0	0	0	0	0	0	0	0	0	0	0
ENSG00000230828	0	0	0	0	0	0	0	0	0	0	0	0
ENSG00000237337	0	0	0	1	0	0	0	0	0	0	0	0
ENSG00000233407	0	0	0	0	0	0	0	0	0	0	0	0
ENSG00000234080	0	0	0	0	0	0	0	1	0	0	0	0
ENSG00000229316	0	0	0	0	0	0	0	0	0	0	0	0
ENSG00000225671	2	0	3	3	1	3	1	1	3	0	0	2
ENSG00000142700	0	0	0	0	0	0	1	0	0	0	0	0
ENSG00000185104	570	260	484	391	135	215	479	320	334	357	276	424
ENSG00000225767	0	0	0	0	0	0	0	0	0	0	0	0
ENSG00000280887	0	0	1	0	0	0	0	0	0	0	0	0
ENSG00000207194	0	0	0	0	0	0	0	0	0	0	0	0
ENSG00000230585	0	0	0	0	0	0	1	0	0	0	0	0
ENSG00000237130	0	0	0	0	0	0	0	0	0	0	0	0
ENSG00000123080	43	8	36	22	7	23	44	10	16	41	20	37
ENSG00000265538	0	0	1	0	0	0	0	0	0	0	0	0
ENSG00000275816	0	0	0	1	0	0	0	0	0	0	0	0
ENSG00000204006	0	0	0	0	0	0	0	0	0	0	0	0
ENSG00000200262	0	0	0	0	0	0	0	0	0	0	0	0
ENSG00000213478	23	10	7	6	9	10	2	1	0	5	2	3
ENSG00000239101	0	0	0	0	0	0	0	0	0	0	0	0
ENSG00000203356	0	0	0	2	0	0	0	1	0	0	0	2
ENSG00000123091	260	100	291	187	107	160	385	221	237	280	193	257
ENSG00000233406	4	0	0	0	0	0	1	0	0	1	1	1
ENSG00000236434	0	0	0	0	0	0	0	0	0	0	0	0
ENSG00000085831	27	28	40	37	8	8	17	7	7	4	4	9
ENSG00000261664	0	1	1	0	0	0	0	0	1	0	0	0
ENSG00000085832	655	268	537	451	192	261	741	395	478	585	407	716
ENSG00000232027	0	0	0	2	0	0	0	0	0	0	0	0
ENSG00000206595	0	0	0	0	0	0	0	0	0	0	0	0
ENSG00000238140	0	0	0	0	0	0	0	0	0	0	0	0
ENSG00000227070	4	0	3	8	1	1	10	7	7	12	6	16
ENSG00000252032	0	0	0	0	0	0	0	0	0	0	0	0
ENSG00000227742	0	0	0	0	0	0	0	0	0	0	0	0
ENSG00000117859	233	114	179	174	68	92	338	159	183	244	221	323
ENSG00000236973	0	0	0	0	1	0	0	0	0	0	0	0
ENSG00000232846	2	3	2	0	1	0	7	2	3	3	3	7
ENSG00000212624	0	0	0	0	0	0	0	0	0	0	0	0
ENSG00000078618	2189	1488	2676	2062	737	1116	2681	1299	1519	1957	1331	2122
ENSG00000266993	3	2	3	4	0	2	6	3	4	6	3	2
ENSG00000272175	1	0	0	0	0	2	1	1	0	0	0	0
ENSG00000212076	0	0	0	0	0	0	0	0	0	0	0	0
ENSG00000230604	0	0	0	0	0	0	1	0	0	0	0	0
ENSG00000280742	0	0	0	0	0	0	0	0	0	0	0	0
ENSG00000169213	0	0	0	0	0	0	0	0	0	0	0	0
ENSG00000200839	0	0	0	0	0	0	0	0	0	0	0	0
ENSG00000229032	0	0	0	0	0	0	0	0	0	0	0	0
ENSG00000264613	0	0	0	0	0	0	0	0	0	0	0	0
ENSG00000117862	44	17	47	32	16	24	29	19	20	13	15	20
ENSG00000198841	15	9	11	13	5	10	9	7	10	4	4	8
ENSG00000223390	0	0	0	0	0	0	1	0	0	0	0	0
ENSG00000228369	0	0	0	0	0	0	0	0	0	0	0	0
ENSG00000134717	63	25	54	41	17	34	65	42	30	44	28	49
ENSG00000157077	261	151	275	305	150	97	403	230	242	302	216	301
ENSG00000241745	1	0	2	1	2	0	1	1	4	0	1	3
ENSG00000281172	0	0	0	0	0	0	0	0	0	0	0	0
ENSG00000228407	8	6	3	2	0	4	3	0	3	2	2	5
ENSG00000223429	0	0	0	0	0	0	0	0	0	0	0	0
ENSG00000224255	0	1	2	4	0	2	2	1	0	4	1	1
ENSG00000236004	0	0	0	0	0	0	0	0	0	0	0	0
ENSG00000237663	0	0	0	0	0	0	0	0	0	0	0	0
ENSG00000213735	3	0	8	6	1	0	10	2	3	1	3	1
ENSG00000154222	541	377	451	408	109	277	366	210	278	303	215	286
ENSG00000272100	2	0	0	1	0	1	0	0	1	1	1	2
ENSG00000224680	1	0	0	0	1	3	2	1	1	4	1	1
ENSG00000085840	7	9	5	0	0	1	1	0	3	5	1	1
ENSG00000134748	74	45	57	79	22	35	59	37	49	79	46	78
ENSG00000134744	371	252	399	412	161	166	571	237	342	476	341	462
ENSG00000272371	0	3	0	0	0	0	0	0	3	0	0	0
ENSG00000236290	0	0	0	0	0	0	0	0	0	0	0	0
ENSG00000116157	29	5	16	7	10	10	23	12	14	16	5	17
ENSG00000182183	5	3	0	1	1	3	0	1	0	4	0	5
ENSG00000162377	97	73	111	103	47	39	139	76	110	75	56	103
ENSG00000233664	0	0	0	1	0	0	1	0	0	0	0	0
ENSG00000239640	0	0	0	0	0	0	0	0	0	0	0	0
ENSG00000162378	661	509	828	797	425	355	1527	1211	930	824	775	1147
ENSG00000252018	0	0	0	0	0	0	0	0	0	0	0	1
ENSG00000228929	258	122	210	162	107	79	233	95	201	101	130	147
ENSG00000206627	0	0	0	0	0	0	0	0	0	0	0	0
ENSG00000203995	0	0	0	0	0	0	2	0	0	0	0	1
ENSG00000242391	0	0	0	0	0	0	0	0	0	0	0	0
ENSG00000121310	466	358	467	584	145	213	673	450	526	641	501	657
ENSG00000230953	26	2	12	4	1	6	6	7	0	35	4	9
ENSG00000231866	0	0	0	0	0	0	0	1	0	0	0	1
ENSG00000116171	249	137	301	329	134	162	425	318	355	227	245	402
ENSG00000264834	1	0	1	1	0	0	0	0	0	1	0	0
ENSG00000266188	0	0	0	0	0	0	0	0	0	0	0	0
ENSG00000265815	0	0	1	0	0	0	1	3	0	0	0	1
ENSG00000237279	0	0	0	0	0	0	0	0	0	0	0	0
ENSG00000236360	24	3	8	10	7	3	9	1	5	12	5	13
ENSG00000226147	0	0	0	2	0	0	0	0	0	0	0	2
ENSG00000279054	0	0	0	0	0	0	0	0	0	0	0	0
ENSG00000174348	94	71	210	96	62	76	78	92	90	101	62	67
ENSG00000232993	0	0	0	0	0	0	1	0	0	0	0	0
ENSG00000227644	0	0	0	0	0	0	0	0	0	0	0	0
ENSG00000162383	42	21	29	76	21	20	54	20	12	23	41	22
ENSG00000235563	1	0	1	0	0	0	1	0	1	0	0	0
ENSG00000277397	0	0	0	0	0	0	0	0	0	0	0	0
ENSG00000157184	112	58	70	134	48	50	99	37	87	61	68	112
ENSG00000236723	3	1	6	1	1	1	10	3	4	3	8	7
ENSG00000162384	170	87	130	148	46	65	151	91	102	128	87	137
ENSG00000259818	0	0	0	0	0	2	0	0	0	0	0	1
ENSG00000162385	27	9	19	18	3	6	13	11	9	8	12	8
ENSG00000226754	3	3	2	0	1	0	0	1	1	0	0	0
ENSG00000157193	5	18	16	8	5	10	4	2	5	10	1	3
ENSG00000234578	0	0	0	0	0	0	0	0	0	0	0	0
ENSG00000228838	0	0	0	0	0	0	0	0	0	0	0	0
ENSG00000225030	0	0	0	0	0	0	0	0	0	0	0	0
ENSG00000232762	0	0	0	0	0	0	0	0	0	0	0	0
ENSG00000225675	0	0	0	0	0	0	0	0	0	0	0	0
ENSG00000226938	0	0	0	0	0	0	0	0	0	0	0	0
ENSG00000230138	0	0	0	1	0	0	0	0	0	0	0	1
ENSG00000236253	0	0	0	0	0	0	0	0	0	0	0	0
ENSG00000143006	0	0	0	0	0	0	0	0	0	0	0	0
ENSG00000174332	0	0	0	0	0	4	2	1	1	1	1	4
ENSG00000239007	0	0	0	0	0	0	0	0	0	0	0	0
ENSG00000058804	22	12	25	20	9	11	11	12	9	13	13	16
ENSG00000201003	0	0	0	0	0	1	0	0	0	0	0	0
ENSG00000229687	0	0	0	0	0	0	0	0	0	0	0	0
ENSG00000058799	120	41	114	36	28	32	50	26	15	38	23	40
ENSG00000211452	0	0	0	0	0	0	0	0	0	0	0	0
ENSG00000081870	22	6	14	9	9	4	4	4	3	10	8	7
ENSG00000116212	38	25	55	32	15	30	36	16	28	35	27	26
ENSG00000219102	2	0	6	0	1	2	0	0	10	3	1	2
ENSG00000203985	0	0	0	0	0	0	0	1	0	0	2	0
ENSG00000116209	498	169	399	234	118	179	354	200	216	258	267	289
ENSG00000280378	5	0	4	4	0	1	3	5	4	9	2	2
ENSG00000116205	89	61	80	116	28	59	75	64	70	92	47	67
ENSG00000264208	0	0	0	0	0	0	0	0	0	0	0	0
ENSG00000225183	0	0	0	0	0	0	0	0	1	0	0	0
ENSG00000279049	0	0	0	0	0	0	0	0	0	0	0	0
ENSG00000157211	0	0	0	0	0	0	0	1	0	1	0	0
ENSG00000280425	0	0	0	0	0	0	0	0	0	0	0	0
ENSG00000256407	0	0	0	0	0	0	0	0	0	0	0	0
ENSG00000215883	28	17	34	21	11	8	33	13	27	34	22	9
ENSG00000116221	395	209	314	349	115	200	324	188	255	215	207	395
ENSG00000157216	103	62	108	79	32	72	75	68	79	84	63	99
ENSG00000198711	0	2	2	0	1	0	2	2	0	0	1	0
ENSG00000225632	0	0	0	0	0	0	0	0	0	0	0	0
ENSG00000232245	0	0	0	0	0	0	0	0	0	0	0	0
ENSG00000281315	0	0	0	0	0	0	0	0	0	0	0	0
ENSG00000265404	0	0	0	0	0	0	0	0	0	0	0	0
ENSG00000235741	0	0	0	0	0	0	0	0	0	0	0	0
ENSG00000237173	0	0	0	0	0	0	0	0	0	0	0	0
ENSG00000227453	0	0	0	0	0	0	0	0	0	0	0	0
ENSG00000162390	379	379	197	527	96	79	170	110	233	184	198	229
ENSG00000162391	0	0	0	0	0	0	0	0	0	0	0	0
ENSG00000230728	0	0	0	0	0	0	0	0	0	0	0	0
ENSG00000184313	74	59	23	45	15	8	12	18	26	39	33	30
ENSG00000271723	4	1	1	1	2	0	0	0	0	3	0	0
ENSG00000243725	10	5	7	14	1	9	13	3	10	7	10	9
ENSG00000162396	14	13	12	22	5	8	19	12	19	11	15	34
ENSG00000006555	1	0	1	0	0	1	0	0	2	1	0	0
ENSG00000237453	0	0	0	0	0	0	0	0	0	0	0	0
ENSG00000162398	0	2	0	0	0	0	0	0	0	0	0	0
ENSG00000116133	655	300	392	547	127	180	525	344	290	299	212	159
ENSG00000242396	0	0	0	0	0	0	1	0	0	1	0	0
ENSG00000233203	0	0	0	0	0	0	0	0	0	0	0	0
ENSG00000143001	1	1	0	0	0	0	0	1	0	0	0	0
ENSG00000233271	0	0	0	0	0	0	0	0	0	0	0	0
ENSG00000162399	0	0	0	0	0	0	0	0	0	0	1	0
ENSG00000169174	0	0	0	1	0	0	0	0	0	0	0	0
ENSG00000162402	1793	965	1951	1269	586	707	2092	1080	1290	1361	1072	1473
ENSG00000231090	0	0	0	1	0	0	0	0	0	0	0	0
ENSG00000231095	5	0	8	2	5	3	7	1	7	4	2	3
ENSG00000265822	0	0	0	0	0	0	0	0	0	0	0	0
ENSG00000231900	0	0	0	0	0	0	0	0	0	0	0	0
ENSG00000232198	0	0	0	0	0	0	0	0	0	0	0	0
ENSG00000199831	0	0	0	0	0	0	0	0	0	1	0	1
ENSG00000252162	0	0	0	0	0	0	0	0	0	0	0	0
ENSG00000272051	0	0	0	0	0	0	0	0	0	0	0	0
ENSG00000234810	0	0	0	1	0	0	0	0	0	1	0	0
ENSG00000230250	0	0	0	0	0	0	0	0	0	0	0	0
ENSG00000227104	0	0	0	0	0	0	0	0	0	0	0	0
ENSG00000233079	0	0	0	0	0	0	0	0	0	0	0	0
ENSG00000235612	0	0	0	0	0	0	0	0	0	0	0	0
ENSG00000229871	1	1	1	6	2	0	1	2	2	1	0	0
ENSG00000260971	6	7	7	10	5	9	3	9	7	11	10	8
ENSG00000223307	0	0	0	0	0	0	0	0	0	0	0	1
ENSG00000223956	0	0	0	0	0	0	0	0	0	0	0	0
ENSG00000162407	165	96	151	136	72	72	70	109	125	108	91	119
ENSG00000236776	0	0	0	0	0	0	0	0	0	0	0	0
ENSG00000224980	0	0	0	0	0	0	0	1	0	0	0	0
ENSG00000225475	0	0	0	0	0	0	1	0	0	0	0	0
ENSG00000162409	1309	439	1168	804	476	350	1008	553	583	903	547	843
ENSG00000187889	6	4	6	2	1	4	74	23	36	20	14	25
ENSG00000229913	0	0	0	0	0	0	0	0	0	0	0	0
ENSG00000157131	0	0	0	0	0	0	0	0	0	1	0	0
ENSG00000021852	0	0	0	0	0	0	0	0	0	0	0	0
ENSG00000236341	0	0	0	0	0	0	0	0	0	0	0	0
ENSG00000221591	0	0	0	0	0	0	0	0	0	0	0	0
ENSG00000173406	3	4	2	3	3	3	7	0	2	3	0	4
ENSG00000227935	0	0	0	0	0	0	0	0	0	0	0	0
ENSG00000236888	0	0	0	0	0	0	0	0	0	0	0	0
ENSG00000238773	0	0	0	0	0	0	0	0	0	0	0	0
ENSG00000226759	0	0	0	0	0	0	0	0	0	0	0	0
ENSG00000229887	0	1	1	3	0	0	1	1	7	1	0	1
ENSG00000223416	0	0	0	1	1	0	0	0	0	0	0	0
ENSG00000235038	0	0	0	0	0	0	0	0	0	0	0	0
ENSG00000230546	0	0	0	0	0	0	0	0	0	0	0	0
ENSG00000233216	0	0	2	3	0	1	2	0	3	0	1	0
ENSG00000162600	37	17	43	37	29	17	55	22	30	52	34	46
ENSG00000270209	0	0	0	0	0	0	0	0	0	0	0	0
ENSG00000264128	0	0	0	0	0	0	0	0	0	0	0	0
ENSG00000184292	1	0	0	0	0	2	0	0	0	0	0	0
ENSG00000185839	212	136	142	169	39	84	147	86	123	114	117	152
ENSG00000162601	120	75	123	157	59	55	183	73	99	135	89	153
ENSG00000264081	0	0	0	0	0	0	0	0	0	0	0	0
ENSG00000177606	623	368	607	746	303	302	1061	782	717	926	682	935
ENSG00000234807	1	1	0	1	0	1	0	0	3	1	0	0
ENSG00000272226	0	0	0	0	0	0	0	0	0	0	0	0
ENSG00000231740	0	0	0	0	0	0	0	0	0	0	0	0
ENSG00000232453	2	1	3	2	0	7	4	5	4	1	1	6
ENSG00000237352	4	3	4	2	2	3	2	14	12	14	2	3
ENSG00000228121	5	1	3	3	0	1	1	0	2	2	2	4
ENSG00000241042	0	0	0	0	0	0	0	0	0	0	0	0
ENSG00000235215	0	0	0	0	0	0	0	0	0	0	0	0
ENSG00000224609	2	10	19	20	2	4	27	13	6	16	24	4
ENSG00000270457	0	0	0	0	0	0	1	1	0	0	1	1
ENSG00000172456	249	97	122	184	69	66	216	152	229	214	138	284
ENSG00000266150	0	0	0	0	0	0	0	0	0	0	0	0
ENSG00000226883	0	0	0	0	0	0	0	0	0	0	0	0
ENSG00000134709	0	0	3	1	2	0	0	0	2	0	0	0
ENSG00000134716	328	99	137	160	37	40	118	78	69	96	77	59
ENSG00000265535	1	0	0	0	0	0	0	0	0	1	0	0
ENSG00000162598	0	0	0	0	0	0	0	0	0	0	0	0
ENSG00000229332	0	0	0	0	0	0	0	0	0	0	0	0
ENSG00000238242	0	0	0	0	0	0	0	0	0	0	0	0
ENSG00000226476	13	4	1	18	4	1	10	9	4	0	11	15
ENSG00000231252	6	1	3	21	1	2	8	1	8	1	5	8
ENSG00000162599	606	293	575	630	239	228	775	457	534	631	505	612
ENSG00000280760	1	0	0	0	0	0	0	0	0	1	1	0
ENSG00000237928	0	1	0	0	0	0	1	0	2	1	1	2
ENSG00000270742	6	4	9	3	2	2	7	3	3	6	5	11
ENSG00000237853	0	0	0	0	0	0	0	0	0	0	0	0
ENSG00000264551	0	0	0	0	0	0	0	0	0	0	0	0
ENSG00000223920	0	0	0	0	0	0	0	0	0	0	0	0
ENSG00000162604	58	21	50	48	24	33	50	25	52	67	32	61
ENSG00000271200	0	0	3	1	0	0	1	0	0	0	0	1
ENSG00000132849	433	293	524	848	259	183	864	382	392	709	428	790
ENSG00000200575	1	0	0	0	0	0	1	0	1	0	0	0
ENSG00000212360	0	0	0	0	0	0	0	0	0	0	0	0
ENSG00000236646	0	1	0	0	0	0	5	4	0	0	1	1
ENSG00000242860	0	0	0	2	1	0	3	0	2	9	1	1
ENSG00000263908	0	0	0	0	0	0	0	0	0	0	0	0
ENSG00000234204	0	0	0	0	0	0	0	0	0	0	0	0
ENSG00000234088	0	0	0	0	0	0	0	0	0	0	0	0
ENSG00000240563	0	0	1	0	0	2	0	0	0	0	0	0
ENSG00000237227	0	0	0	0	0	0	0	0	0	0	0	0
ENSG00000200174	0	0	0	0	0	0	0	0	0	0	0	0
ENSG00000132854	0	2	4	5	4	1	1	6	1	7	2	0
ENSG00000201153	0	0	0	0	0	0	0	1	0	0	0	0
ENSG00000162607	75	22	91	43	31	45	65	30	36	45	64	53
ENSG00000116641	50	24	64	51	37	35	49	28	20	34	25	50
ENSG00000270549	0	0	0	0	0	0	0	0	0	0	0	0
ENSG00000132855	0	0	0	0	0	0	0	0	0	0	0	0
ENSG00000278967	0	0	0	0	0	0	0	0	0	0	0	0
ENSG00000213703	2	0	0	0	1	2	1	2	2	1	1	0
ENSG00000235545	0	0	1	0	0	0	0	1	1	0	0	1
ENSG00000125703	12	17	22	13	8	4	12	3	6	6	5	7
ENSG00000234318	0	0	0	0	1	0	0	0	0	0	0	1
ENSG00000237163	0	0	0	0	0	0	0	0	0	0	0	0
ENSG00000229537	0	0	0	0	0	0	0	0	0	0	0	0
ENSG00000227485	0	0	0	0	0	0	0	0	0	0	0	0
ENSG00000229225	0	0	0	0	0	0	0	0	0	0	0	0
ENSG00000203605	0	0	0	0	0	0	0	0	0	0	0	0
ENSG00000224209	0	0	0	0	0	0	0	0	0	0	0	0
ENSG00000252259	0	0	0	0	0	0	0	0	0	0	0	0
ENSG00000228734	0	0	0	0	0	0	0	0	0	0	0	0
ENSG00000223683	0	1	0	0	0	0	0	0	0	0	0	0
ENSG00000230798	6	1	2	0	0	6	3	1	1	0	0	5
ENSG00000187140	0	1	5	1	0	0	5	10	1	3	0	6
ENSG00000275836	0	0	0	0	0	0	0	0	0	0	0	0
ENSG00000252784	0	0	0	0	0	0	0	0	0	0	0	0
ENSG00000236674	0	0	1	0	0	0	0	1	0	1	0	0
ENSG00000088035	12	6	8	13	0	10	13	7	5	7	6	6
ENSG00000142856	12	9	15	15	4	5	43	18	30	20	12	18
ENSG00000203965	9	5	8	4	5	6	6	7	7	8	3	15
ENSG00000264271	0	0	0	0	0	0	0	0	0	0	0	0
ENSG00000251720	0	0	0	0	0	0	0	0	0	0	0	0
ENSG00000116652	1	5	0	2	2	3	0	1	4	4	4	5
ENSG00000276884	0	0	0	0	0	0	0	0	0	0	0	0
ENSG00000278287	0	0	0	0	0	0	0	0	0	0	0	0
ENSG00000277565	0	0	0	0	0	0	0	0	0	0	0	0
ENSG00000275823	0	0	0	0	0	0	0	0	0	0	0	0
ENSG00000277689	0	0	0	0	0	0	0	0	0	0	0	0
ENSG00000274199	0	1	0	0	0	0	0	0	0	0	0	0
ENSG00000079739	3691	2439	4641	3032	1216	2492	8073	4964	5746	6596	4216	7556
ENSG00000244256	7	6	3	13	0	5	13	18	6	19	9	11
ENSG00000185483	12	13	13	15	5	4	3	7	16	10	19	10
ENSG00000177452	0	0	0	0	0	1	0	0	0	0	0	1
ENSG00000228056	0	0	0	0	0	1	0	0	0	0	0	0
ENSG00000207190	0	0	0	0	0	0	0	0	0	0	0	0
ENSG00000200508	0	0	0	0	0	0	0	0	0	0	0	0
ENSG00000223949	4	0	0	0	0	0	0	0	0	0	0	0
ENSG00000177414	0	0	0	0	0	0	0	0	0	0	0	0
ENSG00000238653	0	0	0	0	0	0	0	0	0	0	0	0
ENSG00000158966	68	29	54	54	27	24	55	35	35	42	27	58
ENSG00000264470	0	0	0	0	0	0	0	0	0	0	0	0
ENSG00000162437	77	33	78	90	38	21	154	66	90	126	50	132
ENSG00000162434	1274	794	1480	1360	359	649	817	484	559	621	528	912
ENSG00000234784	0	0	0	0	0	0	0	0	0	0	0	0
ENSG00000233877	0	0	0	0	0	0	0	0	0	0	0	0
ENSG00000226891	31	15	24	8	8	17	35	30	22	25	21	30
ENSG00000185031	5	5	9	3	4	5	7	2	3	3	2	7
ENSG00000272506	4	1	1	5	0	4	7	5	2	1	1	3
ENSG00000212257	0	0	0	0	0	0	0	1	0	0	1	2
ENSG00000265996	1	2	1	1	0	0	2	0	0	1	2	1
ENSG00000199135	0	0	1	1	1	1	1	1	5	1	0	3
ENSG00000231485	1	1	1	2	2	2	3	2	4	6	3	6
ENSG00000235804	0	0	0	0	0	0	0	0	0	0	0	0
ENSG00000234496	0	0	0	0	0	0	0	0	0	0	0	0
ENSG00000162433	17	3	12	10	6	7	3	2	5	4	2	3
ENSG00000231622	0	0	0	0	0	0	0	0	0	2	0	0
ENSG00000116675	4	3	4	4	1	1	3	4	2	6	2	5
ENSG00000229294	0	0	0	0	0	0	0	0	0	0	0	0
ENSG00000234144	0	0	0	0	0	0	0	0	0	0	0	0
ENSG00000222624	0	0	0	0	0	0	0	0	0	0	0	0
ENSG00000213625	65	31	86	63	53	29	72	52	42	61	60	72
ENSG00000116678	16	5	8	7	3	3	6	8	3	11	7	6
ENSG00000237852	0	0	0	0	0	0	0	0	0	0	0	1
ENSG00000224570	0	0	0	0	0	0	0	0	0	0	0	0
ENSG00000239319	0	0	0	0	0	0	0	0	0	0	0	0
ENSG00000184588	79	58	85	35	13	317	50	46	39	63	41	73
ENSG00000227466	0	0	0	0	0	0	0	0	0	0	0	0
ENSG00000223152	0	0	0	0	0	0	0	0	0	0	0	0
ENSG00000118473	26	15	27	26	5	12	18	8	5	10	18	33
ENSG00000264720	1	0	0	2	0	0	0	0	0	0	0	0
ENSG00000248458	0	0	0	0	0	0	0	0	0	1	0	0
ENSG00000221655	0	0	0	0	0	0	0	0	0	0	0	0
ENSG00000152760	0	5	3	0	2	2	4	1	0	1	2	1
ENSG00000172410	0	0	0	0	0	0	0	0	0	0	0	0
ENSG00000152763	11	2	11	6	3	5	1	7	4	5	2	3
ENSG00000231080	0	0	0	0	0	0	0	0	0	0	0	0
ENSG00000198160	73	42	99	35	37	33	61	46	26	49	58	64
ENSG00000116704	45	40	66	64	26	38	85	33	46	43	72	108
ENSG00000203963	0	0	0	0	0	0	0	0	0	0	0	0
ENSG00000252433	0	0	0	0	0	0	0	0	0	0	0	0
ENSG00000275678	0	0	0	0	0	0	0	0	0	0	0	0
ENSG00000162594	0	0	0	0	0	0	0	0	0	0	0	0
ENSG00000253074	0	0	0	0	0	0	0	0	0	0	0	0
ENSG00000221733	0	0	0	0	0	0	0	0	0	0	0	0
ENSG00000252116	0	0	0	0	0	0	0	0	0	0	0	0
ENSG00000228523	0	0	0	0	0	1	0	3	2	0	2	0
ENSG00000081985	96	17	29	23	10	41	38	15	19	40	13	14
ENSG00000142864	854	294	971	594	325	393	990	545	597	830	508	843
ENSG00000223263	0	0	0	0	0	0	0	0	0	0	0	0
ENSG00000235200	0	0	0	0	0	0	0	0	0	0	0	0
ENSG00000207504	0	0	0	0	0	0	0	0	0	0	0	0
ENSG00000238139	0	0	0	0	0	0	0	0	0	0	0	0
ENSG00000242482	0	0	0	0	0	0	0	0	0	0	0	0
ENSG00000232048	0	0	0	0	0	0	0	0	0	0	0	0
ENSG00000116717	66	22	80	69	18	82	16	12	19	18	7	22
ENSG00000172380	97	39	82	57	43	43	56	31	37	38	22	64
ENSG00000238778	1	0	1	0	0	0	0	2	0	0	1	1
ENSG00000232284	2	0	2	3	0	2	10	5	8	2	1	7
ENSG00000235055	0	0	0	1	0	0	1	1	1	1	1	2
ENSG00000162595	4	3	3	4	1	2	3	5	4	6	1	2
ENSG00000228431	0	0	0	0	1	0	0	0	0	0	0	0
ENSG00000263542	0	0	0	0	0	0	0	0	0	0	0	0
ENSG00000116729	104	46	92	47	23	47	68	33	46	39	40	67
ENSG00000234383	2	2	2	9	1	6	1	3	2	1	5	8
ENSG00000221203	0	0	0	0	0	0	0	0	0	0	0	0
ENSG00000229133	3	0	1	0	0	1	0	0	2	0	0	0
ENSG00000225242	0	0	0	0	0	0	0	0	0	0	0	0
ENSG00000237622	0	0	0	0	0	0	0	0	0	0	0	0
ENSG00000229440	0	0	0	0	0	0	0	0	0	0	0	0
ENSG00000116745	0	0	0	0	0	0	0	0	0	0	0	0
ENSG00000024526	0	0	1	1	2	4	1	0	0	0	0	0
ENSG00000233589	0	0	0	0	0	0	0	0	0	0	0	0
ENSG00000234264	0	0	0	0	0	0	0	0	0	0	0	0
ENSG00000225167	0	0	0	0	0	0	0	0	0	0	0	0
ENSG00000223883	0	0	0	0	0	0	0	0	0	0	0	0
ENSG00000235446	0	0	0	0	0	0	0	0	0	0	0	0
ENSG00000229639	0	0	0	0	0	0	0	0	0	0	0	0
ENSG00000033122	18	18	29	33	11	7	39	19	33	19	20	23
ENSG00000270615	0	0	0	0	0	0	1	0	0	2	0	0
ENSG00000240692	1	0	0	0	0	0	0	2	1	1	0	0
ENSG00000229359	1	0	2	0	0	2	0	0	2	1	0	0
ENSG00000237919	0	0	0	0	0	0	0	0	0	0	0	0
ENSG00000066557	28	20	16	26	10	13	24	16	13	11	13	28
ENSG00000244389	10	1	5	0	0	0	2	1	3	2	2	4
ENSG00000116754	320	170	300	248	73	175	324	187	196	271	218	305
ENSG00000228988	0	0	0	0	0	0	0	0	0	0	0	0
ENSG00000118454	65	34	83	43	23	59	88	47	54	81	62	74
ENSG00000197568	8	2	1	1	1	4	3	2	1	5	1	9
ENSG00000226088	0	0	0	0	1	0	0	0	0	0	0	0
ENSG00000279230	0	0	0	0	0	0	0	0	0	0	0	0
ENSG00000116761	3	1	8	2	2	1	7	5	4	6	3	10
ENSG00000278636	0	0	0	0	0	0	1	0	0	0	0	0
ENSG00000271992	0	0	0	1	0	0	0	0	1	0	0	0
ENSG00000233020	4	2	1	0	0	1	0	2	0	1	0	2
ENSG00000237033	0	0	0	0	0	0	0	0	0	0	0	0
ENSG00000229051	0	0	0	0	0	0	0	0	0	0	0	0
ENSG00000226208	0	0	0	0	0	0	0	0	0	0	0	0
ENSG00000050628	1	5	10	3	1	4	1	2	4	0	0	3
ENSG00000235782	0	0	0	0	0	0	0	0	0	0	0	0
ENSG00000269933	0	0	0	0	0	0	0	0	0	0	0	0
ENSG00000235079	0	0	0	0	0	0	0	0	0	0	0	0
ENSG00000132485	157	86	129	161	61	66	139	111	99	151	84	140
ENSG00000207721	0	0	0	0	0	0	1	0	0	0	0	1
ENSG00000229956	4	6	6	0	1	1	2	0	1	9	0	2
ENSG00000264239	0	0	0	0	0	0	0	0	0	0	0	0
ENSG00000226324	0	0	0	0	0	0	0	0	0	0	0	0
ENSG00000172260	6	16	33	27	6	5	6	10	11	17	22	26
ENSG00000231985	0	0	0	0	0	0	0	0	0	0	0	0
ENSG00000271618	0	0	0	0	0	0	0	0	0	0	0	0
ENSG00000228853	0	0	0	0	0	0	0	0	0	0	0	0
ENSG00000233994	11	2	8	6	5	2	4	4	3	5	4	8
ENSG00000227207	0	0	0	3	0	1	0	0	0	0	0	0
ENSG00000212366	0	0	0	0	0	0	0	0	0	0	0	0
ENSG00000225087	0	0	0	0	0	0	0	0	0	0	0	0
ENSG00000227016	0	0	0	0	0	0	0	0	0	0	0	0
ENSG00000280317	0	0	0	0	0	0	0	0	0	0	0	0
ENSG00000229636	0	0	0	0	0	0	0	0	0	0	0	0
ENSG00000251825	0	0	0	0	0	0	0	0	0	0	0	0
ENSG00000233973	0	0	0	0	0	0	0	0	0	0	0	0
ENSG00000223479	0	0	0	0	0	0	0	0	0	0	0	0
ENSG00000200601	0	0	0	0	0	0	0	0	0	0	0	0
ENSG00000252005	0	0	0	0	0	0	0	0	0	0	0	0
ENSG00000162620	2	1	0	5	1	1	0	0	3	0	0	0
ENSG00000254685	10	5	11	12	9	7	6	8	10	9	6	16
ENSG00000259030	3	2	5	7	0	0	6	6	1	2	5	7
ENSG00000116783	0	0	5	3	2	1	1	0	3	0	0	1
ENSG00000237324	0	0	0	0	0	0	0	0	0	0	0	0
ENSG00000233894	0	0	0	0	0	0	2	0	0	0	1	1
ENSG00000162621	0	0	0	0	0	0	0	0	0	0	0	0
ENSG00000178965	0	0	0	0	0	0	0	0	0	0	0	0
ENSG00000234497	0	0	0	0	0	0	0	0	0	0	0	0
ENSG00000272864	0	0	2	0	0	0	0	0	0	0	0	0
ENSG00000116791	15	19	38	32	22	12	39	23	30	18	21	19
ENSG00000162623	56	22	45	33	14	21	48	18	19	42	30	45
ENSG00000229943	0	0	0	0	0	0	0	0	0	0	0	0
ENSG00000261213	0	0	0	0	0	0	0	0	0	0	0	0
ENSG00000224127	0	0	0	0	0	0	0	0	0	0	0	0
ENSG00000162624	0	0	0	0	0	0	0	0	0	0	0	0
ENSG00000224149	0	0	0	0	0	0	0	0	0	0	0	0
ENSG00000274200	0	0	0	0	0	0	0	0	0	0	0	0
[truncated: 58,676 more rows]
